# Supplementary material for: High Genetic Diversity Among Bacillus cereus Isolates Contaminating Donated Milk at a Canadian Human Milk Bank
Source: Microorganisms. 2025 May 15;13(5):1136. doi: 10.3390/microorganisms13051136 (PMC12114557; doi:10.3390/microorganisms13051136)
Supplement: Supplementary file 1 [file microorganisms-13-01136-s001.zip]

Archive with 7 entries (7 files):
- Figure_S1.pdf
- Figure_S2.pdf
- Table_S1.pdf
- Table_S2.xlsx
- Table_S3.pdf
- Table_S4.pdf
- Table_S5.pdf
