# Supplementary material for: High Genetic Diversity Among Bacillus cereus Isolates Contaminating Donated Milk at a Canadian Human Milk Bank
Source: Microorganisms. 2025 May 15;13(5):1136. doi: 10.3390/microorganisms13051136 (PMC12114557; doi:10.3390/microorganisms13051136)
Supplement: Supplementary file 1 [file microorganisms-13-01136-s001.zip › Table_S2.xlsx]

## Sheet: Sheet1
Table S2. Line list of Bacillus cereus isolates used in this study.
Isolate ID	Collection date	Source of isolation	Clade no.a	Plate Idb	Inclusion in reduced set	BAPS Cluster no.c	BAPS Cluster no.d	SRAe accession no.	Depth of coveragef	% GC	Calculated genome size	Number of contigs	N50g	Number of CDS
NBCE0001	2017/03	Environement (Breast pad)	1	S5	Yes	1	2	SAMN16278835	137.2	35.3	5631163	121	202888	5830
NBCE0002	2017/02	Milk (post-HoPh)	1	S4	Yes	2	2	SAMN16278836	217.64	35.3	5539569	118	199909	5660
NBCE0003	2018/01	Milk (post-HoP)	1	M135	Yes	3	4	SAMN16278837	111.73	35.2	5340358	201	81432	5400
NBCE0004	2018/01	Milk (post-HoP)	1	M135	No	-	2	SAMN16278838	101.87	35.2	5474988	274	46233	5542
NBCE0005	2018/01	Milk (post-HoP)	1	M135	Yes	2	2	SAMN16278839	99.69	35.3	5417880	238	54111	5481
NBCE0006	2018/01	Milk (post-HoP)	1	M135	Yes	2	2	SAMN16278840	95.48	35.2	5721306	190	101347	5852
NBCE0007	2018/01	Milk (post-HoP)	1	M135	No	-	4	SAMN16278841	109.55	35.2	5342140	200	72959	5406
NBCE0008	2018/01	Milk (post-HoP)	1	M133	Yes	2	2	SAMN16278842	85.96	35.3	5519330	251	52888	5591
NBCE0009	2018/01	Milk (post-HoP)	1	M133	No	-	2	SAMN16278843	109.33	35.2	5600776	281	48454	5673
NBCE0010	2018/01	Milk (post-HoP)	1	M133	No	-	2	SAMN16278844	89.65	35.6	5602376	246	55940	5869
NBCE0011	2018/01	Milk (post-HoP)	1	M134	No	-	2	SAMN16278845	89.64	35.2	5597263	231	58655	5679
NBCE0012	2018/01	Milk (post-HoP)	1	M134	No	-	2	SAMN16278846	92.14	35.2	5598981	289	52486	5671
NBCE0013	2018/01	Milk (post-HoP)	1	M134	Yes	2	2	SAMN16278847	77.88	35.2	5601158	198	69549	5693
NBCE0014	2018/01	Milk (post-HoP)	1	M134	No	-	2	SAMN16278848	91.91	35.6	5602942	228	59432	5891
NBCE0015	2017/07	Environmental (NICUi)	1	M164	Yes	4	13	SAMN16278849	104.54	35.3	5768859	333	60012	5780
NBCE0016	2017/07	Environmental (NICU)	1	M164	No	-	13	SAMN16278850	112.74	35.3	5767660	360	43682	5785
NBCE0017	2017/07	Environmental (NICU)	1	M164	No	-	13	SAMN16278851	103.83	35.3	5763852	431	39213	5750
NBCE0018	2017/07	Environmental (NICU)	1	M164	No	-	13	SAMN16278852	106.5	35.3	5766694	347	43103	5775
NBCE0019	2017/07	Environmental (NICU)	1	M164	No	-	13	SAMN16278853	112.57	35.3	5769369	325	52423	5789
NBCE0020	2017/07	Environmental (NICU)	1	M162	Yes	4	13	SAMN16278854	90.73	35.3	5887342	374	41807	5881
NBCE0022	2017/07	Environmental (NICU)	1	M162	No	-	13	SAMN16278855	100.17	35.2	5893151	311	58326	5898
NBCE0023	2017/07	Environmental (NICU)	1	M162	No	-	13	SAMN16278856	79.72	35.3	5866928	636	25894	5811
NBCE0024	2017/07	Environmental (NICU)	1	M162	No	-	13	SAMN16278857	97.48	35.3	5878855	608	27826	5853
NBCE0025	2017/07	Environmental (NICU)	1	M163	No	-	13	SAMN16278858	82.3	35.3	5764963	517	27985	5793
NBCE0026	2017/07	Environmental (NICU)	1	M163	No	-	13	SAMN16278859	86.27	35.3	5762587	580	22561	5795
NBCE0027	2017/07	Environmental (NICU)	1	M163	Yes	5	13	SAMN16278860	100.8	35.3	5767936	351	46330	5828
NBCE0028	2017/07	Environmental (NICU)	1	M163	No	-	13	SAMN16278861	99.91	35.3	5762442	425	38670	5808
NBCE0029	2017/07	Environmental (NICU)	1	M163	No	-	13	SAMN16278862	92.19	35.3	5766533	461	34936	5806
NBCE0030	2017/07	Environmental (HMBj)	1	M165	No	-	4	SAMN16278863	97.87	35.1	5755661	300	48421	5801
NBCE0031	2017/07	Environmental (HMB)	1	M165	Yes	3	4	SAMN16278864	102.69	35.1	5757407	255	60325	5808
NBCE0032	2017/07	Environmental (HMB)	1	M165	No	-	4	SAMN16278865	103.66	35.1	5745458	326	39668	5792
NBCE0033	2017/07	Environmental (HMB)	1	M165	No	-	4	SAMN16278866	114.56	35.1	5759032	280	59011	5815
NBCE0034	2017/07	Environmental (HMB)	1	M165	No	-	4	SAMN16278867	102.46	35.1	5756935	205	77596	5814
NBCE0035	2017/07	Environmental (HMB)	1	M165	No	-	2	SAMN16278868	106.29	35.1	5775076	340	43058	5859
NBCE0036	2017/07	Environmental (HMB)	1	M165	No	-	2	SAMN16278869	93.02	35.1	5769452	389	34689	5850
NBCE0037	2017/07	Environmental (HMB)	1	M165	No	-	2	SAMN16278870	80.7	35.1	5771007	394	41393	5853
NBCE0038	2017/07	Environmental (HMB)	1	M165	Yes	1	2	SAMN16278871	66.72	35.1	5767209	374	37237	5825
NBCE0039	2017/07	Environmental (HMB)	1	M165	No	-	2	SAMN16278872	89.93	35.1	5771948	475	28358	5830
NBCE0040	2017/07	Environmental (HMB)	1	M165	No	-	5	SAMN16278873	95.55	35.1	5658589	300	48873	5776
NBCE0041	2017/07	Environmental (HMB)	1	M165	Yes	6	5	SAMN16278874	108.81	35.1	5660772	202	79057	5804
NBCE0042	2017/07	Environmental (HMB)	1	M165	No	-	5	SAMN16278875	116.1	35.1	5660862	189	100569	5810
NBCE0043	2017/07	Environmental (HMB)	1	M165	No	-	5	SAMN16278876	109.03	35.1	5661008	198	79457	5813
NBCE0044	2017/07	Environmental (HMB)	1	M165	No	-	5	SAMN16278877	100.2	35.1	5656060	312	47663	5782
NBCE0045	2017/07	Environmental (HMB)	1	M166	No	-	4	SAMN16278878	109.63	35.1	5626527	311	44756	5709
NBCE0046	2017/07	Environmental (HMB)	1	M166	No	-	4	SAMN16278879	93.09	35.1	5575064	389	39605	5625
NBCE0047	2017/07	Environmental (HMB)	1	M166	Yes	3	4	SAMN16278880	124.18	35.1	5622080	322	46715	5678
NBCE0048	2017/07	Environmental (HMB)	1	M166	No	-	4	SAMN16278881	101.05	35.2	5614488	417	37748	5683
NBCE0049	2017/07	Environmental (HMB)	1	M166	No	-	4	SAMN16278882	101.7	35.1	5571178	474	27450	5620
NBCE0050	2017/06	Milk (post-HoP)	1	M6	No	-	2	SAMN16278883	95.12	35.3	5417051	466	26361	5459
NBCE0051	2017/06	Milk (post-HoP)	1	M6	Yes	2	2	SAMN16278884	116.93	35.2	5423313	242	57733	5493
NBCE0052	2017/06	Milk (post-HoP)	1	M6	No	-	2	SAMN16278885	100.77	35.2	5416035	308	41222	5475
NBCE0053	2017/06	Milk (post-HoP)	1	M6	No	-	2	SAMN16278886	82.32	35.2	5413021	357	32539	5462
NBCE0054	2017/06	Milk (post-HoP)	1	M6	No	-	2	SAMN16278887	94.09	35.2	5418580	295	43235	5481
NBCE0055	2017/07	Environmental (NICU)	1	M167	No	-	4	SAMN16278888	103.89	35.1	5560103	217	71550	5631
NBCE0056	2017/07	Environmental (NICU)	1	M167	Yes	3	4	SAMN16278889	90.09	35.1	5570592	318	43616	5618
NBCE0057	2017/07	Environmental (NICU)	1	M167	No	-	4	SAMN16278890	85.08	35.1	5559842	313	39329	5629
NBCE0058	2017/07	Environmental (NICU)	1	M167	No	-	4	SAMN16278891	97.19	35.1	5571380	249	63045	5651
NBCE0059	2017/07	Environmental (NICU)	1	M167	No	-	4	SAMN16278892	105.23	35.1	5573178	303	44945	5639
NBCE0060	2017/07	Environmental (NICU)	1	M167	Yes	6	5	SAMN16278893	97.7	35.1	5813160	352	37849	5935
NBCE0061	2017/07	Environmental (NICU)	1	M167	Yes	6	5	SAMN16278894	85.03	35.1	5567723	452	27485	5676
NBCE0062	2017/07	Environmental (NICU)	2	M167	Yes	7	6	SAMN16278895	84.55	34.9	5667581	332	51421	5714
NBCE0063	2017/07	Environmental (NICU)	2	M167	No	-	6	SAMN16278896	78.91	34.9	5664385	502	28068	5682
NBCE0064	2017/07	Environmental (NICU)	2	M167	No	-	6	SAMN16278897	85.61	34.9	5664490	403	34867	5695
NBCE0065	2017/07	Environmental (NICU)	2	M156	Yes	7	6	SAMN16278898	89.16	34.9	5854362	300	48437	5894
NBCE0066	2017/07	Environmental (NICU)	2	M156	No	-	6	SAMN16278899	88.96	34.9	5854736	292	48359	5897
NBCE0067	2017/07	Environmental (NICU)	2	M156	No	-	6	SAMN16278900	83.57	34.9	5837315	271	52651	5885
NBCE0068	2017/07	Environmental (NICU)	2	M156	No	-	6	SAMN16278901	79.21	34.9	5827384	430	31199	5839
NBCE0069	2017/07	Environmental (NICU)	2	M156	No	-	6	SAMN16278902	89.15	34.9	5854938	289	46797	5897
NBCE0071	2017/07	Environmental (NICU)	2	M157	Yes	7	6	SAMN16278903	82.92	35	5732149	388	34473	5762
NBCE0072	2017/07	Environmental (NICU)	2	M157	No	-	6	SAMN16278904	80.84	34.9	6022401	492	28642	6023
NBCE0074	2017/07	Environmental (NICU)	2	M157	No	-	6	SAMN16278905	103.59	35	5737431	438	33436	5786
NBCE0075	2017/07	Environmental (NICU)	1	M158	No	-	4	SAMN16278906	69.41	35.3	5635611	338	36137	5725
NBCE0076	2017/07	Environmental (NICU)	1	M158	No	-	4	SAMN16278907	74.04	35.3	5633720	434	30386	5694
NBCE0077	2017/07	Environmental (NICU)	1	M158	No	-	4	SAMN16278908	82.57	35.3	5634410	357	42096	5715
NBCE0078	2017/07	Environmental (NICU)	1	M158	No	-	4	SAMN16278909	100.45	35.3	5640550	248	61463	5723
NBCE0079	2017/07	Environmental (NICU)	1	M158	Yes	3	4	SAMN16278910	94.49	35.3	5641869	226	61968	5738
NBCE0080	2017/07	Environmental (NICU)	1	M158	No	-	2	SAMN16278911	90.52	35.1	5773728	360	36023	5863
NBCE0081	2017/07	Environmental (NICU)	1	M158	No	-	2	SAMN16278912	107.37	35.1	5776819	205	73826	5871
NBCE0082	2017/07	Environmental (NICU)	1	M158	No	-	2	SAMN16278913	86.62	35.1	5772636	272	51437	5860
NBCE0083	2017/07	Environmental (NICU)	1	M158	Yes	1	2	SAMN16278914	65.83	35.1	5766786	172	115678	5855
NBCE0084	2017/07	Environmental (NICU)	1	M158	No	-	2	SAMN16278915	90.5	35.1	5772323	280	51055	5850
NBCE0085	2017/07	Environmental (NICU)	1	M160	No	-	1	SAMN16278916	73.73	35.2	5789903	555	27820	5836
NBCE0086	2017/07	Environmental (NICU)	1	M160	No	-	1	SAMN16278917	97.22	35.3	5584100	399	50077	5637
NBCE0087	2017/07	Environmental (NICU)	1	M160	No	-	1	SAMN16278918	85.52	35.2	5807445	367	44156	5879
NBCE0088	2017/07	Environmental (NICU)	1	M160	No	-	1	SAMN16278919	78.1	35.2	5797854	454	39569	5868
NBCE0089	2017/07	Environmental (NICU)	1	M160	Yes	8	1	SAMN16278920	119.36	35.2	5811564	236	79745	5903
NBCE0090	2017/07	Environmental (NICU)	1	M161	No	-	13	SAMN16278921	81.36	35.2	5848394	551	25354	5781
NBCE0091	2017/07	Environmental (NICU)	1	M161	Yes	4	13	SAMN16278922	86.99	35.2	5846742	279	64273	5829
NBCE0092	2017/07	Environmental (NICU)	1	M161	No	-	13	SAMN16278923	68.97	35.2	5829904	473	30561	5783
NBCE0093	2017/07	Environmental (NICU)	1	M161	No	-	13	SAMN16278924	92.17	35.2	5844273	280	58687	5820
NBCE0094	2017/07	Environmental (NICU)	1	M161	No	-	13	SAMN16278925	86.56	35.2	5861678	373	43630	5821
NBCE0095	2017/07	Environmental (NICU)	2	M161	No	-	6	SAMN16278926	90	34.9	5892575	572	27734	5952
NBCE0096	2017/07	Environmental (NICU)	2	M161	Yes	7	6	SAMN16278927	91.92	34.9	5904148	407	37116	5969
NBCE0097	2017/07	Environmental (NICU)	2	M161	No	-	6	SAMN16278928	71.49	34.9	5891836	550	25644	5940
NBCE0098	2017/07	Environmental (NICU)	2	M161	No	-	6	SAMN16278929	90.5	34.9	5896132	520	32112	5943
NBCE0099	2017/07	Environmental (NICU)	2	M161	No	-	6	SAMN16278930	94.51	34.9	5908699	395	36255	5983
NBCE0100	2017/07	Environmental (NICU)	2	M159	No	-	6	SAMN16278931	94.37	35.1	5509680	326	45736	5538
NBCE0101	2017/07	Environmental (NICU)	2	M159	No	-	6	SAMN16278932	96.26	35.1	5513093	285	48359	5542
NBCE0102	2017/07	Environmental (NICU)	2	M159	Yes	7	6	SAMN16278933	88.34	35	5513428	240	75921	5551
NBCE0103	2017/07	Environmental (NICU)	2	M159	No	-	6	SAMN16278934	95.77	35.1	5505624	431	36543	5525
NBCE0104	2017/07	Environmental (NICU)	2	M159	No	-	6	SAMN16278935	84.54	35.1	5513966	299	53716	5529
NBCE0105	2017/07	Environmental (NICU)	2	M159	No	-	6	SAMN16278936	84.72	34.9	5833870	543	24102	5841
NBCE0106	2017/07	Environmental (NICU)	2	M159	Yes	7	6	SAMN16278937	81.57	34.9	5836515	341	45228	5878
NBCE0107	2017/07	Environmental (NICU)	2	M159	No	-	6	SAMN16278938	81.31	34.9	5849392	547	24790	5855
NBCE0108	2017/07	Environmental (NICU)	2	M159	No	-	6	SAMN16278939	83.48	34.9	5851081	534	23565	5874
NBCE0109	2017/07	Environmental (NICU)	2	M159	No	-	6	SAMN16278940	68.05	34.9	5819511	798	14481	5803
NBCE0110	2017/07	Environmental (NICU)	2	M159	No	-	6	SAMN16278941	78.34	34.9	5902974	679	18110	5910
NBCE0112	2017/07	Environmental (NICU)	2	M159	Yes	7	6	SAMN16278942	96.66	34.8	5917131	393	38737	5941
NBCE0113	2017/07	Environmental (NICU)	2	M159	No	-	6	SAMN16278943	92.8	34.8	5912515	456	32201	5932
NBCE0114	2017/07	Environmental (NICU)	2	M159	No	-	6	SAMN16278944	90.42	34.8	5915449	391	34031	5952
NBCE0120	2017/07	Environmental (MicroLabk)	1	M223	No	-	5	SAMN16278945	88.5	35	5807239	323	47704	5945
NBCE0121	2017/07	Environmental (MicroLab)	2	M223	No	-	6	SAMN16278946	81.78	34.9	5893979	540	24470	5875
NBCE0122	2017/07	Environmental (MicroLab)	1	M223	No	-	5	SAMN16278947	85.36	35	5809362	163	105767	5981
NBCE0123	2017/07	Environmental (MicroLab)	1	M223	No	-	5	SAMN16278948	88.97	35	5886034	325	46649	5996
NBCE0124	2017/07	Environmental (MicroLab)	2	M223	Yes	7	6	SAMN16278949	87.53	34.9	5904391	424	30116	5903
NBCE0125	2017/07	Environmental (MicroLab)	1	M223	Yes	6	5	SAMN16278950	98.52	35	5885027	311	46623	5993
NBCE0126	2017/07	Environmental (MicroLab)	1	M223	No	-	5	SAMN16278951	88.48	35	5806358	305	46565	5955
NBCE0127	2017/07	Environmental (MicroLab)	1	M223	Yes	5	13	SAMN16278952	98.94	35.4	5640101	327	53772	5615
NBCE0128	2017/07	Environmental (MicroLab)	1	M223	No	-	5	SAMN16278953	79.26	35	5806532	275	53505	5971
NBCE0129	2017/07	Environmental (MicroLab)	1	M223	Yes	6	5	SAMN16278954	119.18	35	5810959	167	106937	5981
NBCE0130	2017/07	Patient (clinical)	1	M9	Yes	3	4	SAMN16278955	49.89	35.1	5918467	489	28322	6045
NBCE0131	2017/07	Patient (clinical)	2	M9	Yes	7	6	SAMN16278956	84.07	35	5713328	441	28461	5707
NBCE0132	2017/07	Patient (clinical)	1	M10	Yes	8	1	SAMN16278957	84.25	35.2	5606268	296	64854	5707
NBCE0133	2017/07	Patient (clinical)	1	M10	No	-	1	SAMN16278958	84.57	35.3	5579670	660	20364	5648
NBCE0134	2017/07	Patient (clinical)	1	M10	No	-	1	SAMN16278959	81.54	35.3	5599853	529	31144	5677
NBCE0135	2017/07	Patient (clinical)	1	M10	No	-	1	SAMN16278960	90.6	35.3	5591532	347	68348	5694
NBCE0136	2017/07	Patient (clinical)	1	M10	No	-	1	SAMN16278961	89.29	35.3	5583559	489	32168	5669
NBCE0137	2017/07	Patient (clinical)	2	M7	No	-	6	SAMN16278962	96.01	35	5720070	314	43985	5734
NBCE0139	2017/07	Patient (clinical)	2	M7	No	-	6	SAMN16278963	76.25	35	5702045	667	18272	5648
NBCE0140	2017/07	Patient (clinical)	2	M7	No	-	6	SAMN16278964	78.8	35	5717340	353	39029	5730
NBCE0141	2017/07	Patient (clinical)	2	M7	Yes	7	6	SAMN16278965	90.07	35	5710051	418	32942	5697
NBCE0143	2017/07	Patient (clinical)	2	S8	Yes	7	6	SAMN16278966	88.13	35	5722108	232	60642	5748
NBCE0144	2017/07	Patient (colonization)	1	M11	Yes	1	2	SAMN16278967	87.07	35.2	5602209	187	85462	5698
NBCE0146	2017/07	Patient (colonization)	1	M11	No	-	2	SAMN16278968	65.93	35.2	5590540	583	20186	5626
NBCE0147	2017/07	Patient (colonization)	1	M11	No	-	2	SAMN16278969	80.88	35.2	5594290	361	33100	5662
NBCE0148	2017/07	Patient (colonization)	1	M11	No	-	2	SAMN16278970	90.49	35.2	5595251	390	32506	5672
NBCE0154	2017/08	Patient (colonization)	1	M17	No	-	2	SAMN16278971	79.48	35.2	5602530	489	23149	5664
NBCE0155	2017/08	Patient (colonization)	1	M17	No	-	2	SAMN16278972	96.3	35.2	5608705	285	52828	5695
NBCE0156	2017/08	Patient (colonization)	1	M17	Yes	1	2	SAMN16278973	83.9	35.2	5612136	233	61967	5708
NBCE0157	2017/08	Patient (colonization)	1	M17	No	-	2	SAMN16278974	83.38	35.2	5609500	362	35113	5684
NBCE0158	2017/08	Patient (colonization)	1	M17	No	-	2	SAMN16278975	69.54	35.2	5609648	390	30818	5696
NBCE0159	2017/08	Patient (colonization)	2	S18	Yes	9	9	SAMN16278976	95.53	34.8	5780909	167	124537	5723
NBCE0160	2017/08	Patient (colonization)	1	S16	Yes	1	2	SAMN16278977	92.14	35.2	5600161	347	36223	5679
NBCE0166	2017/08	Milk (post-HoP)	1	M14	Yes	2	2	SAMN16278978	82.71	35.2	5415223	306	44100	5465
NBCE0167	2017/08	Milk (post-HoP)	1	M14	No	-	2	SAMN16278979	93.93	35.2	5423659	340	38838	5474
NBCE0168	2017/08	Milk (post-HoP)	1	M13	No	-	2	SAMN16278980	86.15	35.3	5421599	352	39680	5472
NBCE0169	2017/08	Milk (post-HoP)	1	M13	No	-	2	SAMN16278981	78.32	35.3	5427297	373	31922	5472
NBCE0170	2017/08	Milk (post-HoP)	1	M13	No	-	2	SAMN16278982	91.77	35.3	5425934	302	44337	5485
NBCE0171	2017/08	Milk (post-HoP)	1	M13	Yes	2	2	SAMN16278983	89.61	35.2	5428314	260	50865	5482
NBCE0172	2017/08	Milk (post-HoP)	1	M13	No	-	2	SAMN16278984	89.55	35.3	5423492	340	36134	5468
NBCE0173	2017/08	Milk (post-HoP)	2	M12	No	-	6	SAMN16278985	86.61	35.1	5345126	216	70506	5332
NBCE0174	2017/08	Milk (post-HoP)	2	M12	No	-	6	SAMN16278986	84.21	35.1	5341811	264	50573	5330
NBCE0175	2017/08	Milk (post-HoP)	2	M12	No	-	6	SAMN16278987	101.7	35.1	5345858	201	79497	5334
NBCE0176	2017/08	Milk (post-HoP)	2	M12	No	-	6	SAMN16278988	74.21	35.1	5343301	249	55700	5335
NBCE0177	2017/08	Milk (post-HoP)	2	M12	Yes	7	6	SAMN16278989	94.25	35.1	5343890	199	73581	5328
NBCE0178	2017/08	Patient (colonization)	3	M15	No	-	3	SAMN16278990	80.04	35	5610190	412	29789	5565
NBCE0179	2017/08	Patient (colonization)	3	M15	No	-	3	SAMN16278991	94.55	35	5614097	322	46866	5570
NBCE0180	2017/08	Patient (colonization)	3	M15	Yes	10	3	SAMN16278992	93.45	35	5617148	241	59229	5579
NBCE0181	2017/08	Patient (colonization)	3	M15	No	-	3	SAMN16278993	83.03	35.1	5610193	367	40155	5549
NBCE0182	2017/08	Patient (colonization)	3	M15	No	-	3	SAMN16278994	93.46	35.1	5610110	395	39521	5567
NBCE0183	2017/08	Environmental (MicroLab)	2	S224	Yes	7	6	SAMN16278995	72.15	34.9	5546773	410	34609	5510
NBCE0185	2017/08	Patient (colonization)	2	M19	No	-	6	SAMN16278996	56.71	35	6683620	1209	11039	6706
NBCE0186	2017/08	Patient (colonization)	2	M19	Yes	7	6	SAMN16278997	79.87	34.9	6773289	540	28601	6897
NBCE0187	2017/08	Patient (colonization)	2	M19	No	-	6	SAMN16278998	88.69	34.9	6773455	544	26411	6887
NBCE0188	2017/08	Patient (colonization)	2	M19	No	-	6	SAMN16278999	66.22	34.9	6768206	578	25475	6895
NBCE0189	2017/08	Patient (clinical)	1	M20	Yes	1	2	SAMN16279000	80.16	35.1	5870677	320	43693	5952
NBCE0190	2017/08	Patient (clinical)	1	M20	No	-	2	SAMN16279001	91	35.1	5872059	368	33742	5953
NBCE0191	2017/08	Patient (clinical)	1	M20	No	-	2	SAMN16279002	70.96	35.1	5866985	473	26467	5932
NBCE0192	2017/08	Patient (clinical)	1	M20	No	-	2	SAMN16279003	68.57	35.1	5853729	621	20516	5911
NBCE0193	2017/08	Patient (clinical)	1	M20	No	-	2	SAMN16279004	70.93	35.1	5871274	377	35131	5958
NBCE0194	2017/05	Milk (pre-HoP)	1	M21	No	-	2	SAMN16279005	77.98	35.2	5547324	272	45737	5520
NBCE0196	2017/05	Milk (pre-HoP)	1	M21	Yes	2	2	SAMN16279006	96.61	35.2	5552060	119	139910	5528
NBCE0197	2017/05	Milk (pre-HoP)	1	M21	No	-	2	SAMN16279007	86.27	35.1	5536067	233	42650	5522
NBCE0198	2017/05	Milk (pre-HoP)	1	M21	No	-	2	SAMN16279008	94.59	35.2	5545453	302	41394	5505
NBCE0199	2017/08	Patient (clinical)	2	S22	Yes	7	6	SAMN16279009	93.69	35.1	5528738	179	91131	5543
NBCE0200	2017/08	Patient (clinical)	2	M23	Yes	7	6	SAMN16279010	86.17	34.9	6104773	351	49813	6148
NBCE0201	2017/08	Patient (clinical)	2	M23	No	-	6	SAMN16279011	109.28	34.9	6112808	261	58655	6167
NBCE0202	2017/08	Patient (clinical)	2	M23	No	-	6	SAMN16279012	78.65	34.9	6108259	331	50468	6158
NBCE0203	2017/08	Patient (clinical)	2	M23	No	-	6	SAMN16279013	75.39	34.9	6102230	423	34009	6142
NBCE0204	2017/08	Patient (clinical)	2	M23	No	-	6	SAMN16279014	85.05	34.9	6101340	428	36774	6139
NBCE0205	2017/08	Patient (colonization)	1	M24	No	-	13	SAMN16279015	89.64	35.1	6018709	346	49865	6033
NBCE0206	2017/08	Patient (colonization)	1	M24	No	-	13	SAMN16279016	88.95	35.1	6018299	348	50534	6040
NBCE0207	2017/08	Patient (colonization)	1	M24	No	-	13	SAMN16279017	74.47	35.1	6011992	460	36410	5998
NBCE0208	2017/08	Patient (colonization)	1	M24	Yes	5	13	SAMN16279018	80.91	35.1	6020524	274	67462	6046
NBCE0210	2017/08	Patient (colonization)	3	M28	No	-	3	SAMN16279019	97.47	34.9	5861737	360	49081	5855
NBCE0211	2017/08	Patient (colonization)	3	M28	No	-	3	SAMN16279020	93.85	34.9	5867329	268	79208	5867
NBCE0212	2017/08	Patient (colonization)	3	M28	No	-	3	SAMN16279021	90.6	34.9	5864498	372	43454	5860
NBCE0213	2017/08	Patient (colonization)	3	M28	No	-	3	SAMN16279022	82.42	34.9	5862506	375	45774	5841
NBCE0214	2017/08	Patient (colonization)	3	M28	Yes	10	3	SAMN16279023	94.92	34.9	5867900	189	142526	5881
NBCE0215	2017/08	Patient (colonization)	1	M26	No	-	5	SAMN16279024	111.13	35.1	5671299	262	57768	5827
NBCE0216	2017/08	Patient (colonization)	1	M26	No	-	5	SAMN16279025	106.36	35.1	5670706	336	46222	5823
NBCE0217	2017/08	Patient (colonization)	1	M26	Yes	6	5	SAMN16279026	71.28	35.1	5665306	343	50044	5804
NBCE0218	2017/08	Patient (colonization)	1	M26	No	-	5	SAMN16279027	89.07	35.1	5671785	306	49946	5823
NBCE0219	2017/08	Patient (colonization)	1	M26	No	-	5	SAMN16279028	79.15	35.1	5668285	373	36138	5798
NBCE0220	2017/08	Patient (colonization)	1	M33	No	-	2	SAMN16279029	71.14	35.3	5564342	475	23753	5595
NBCE0221	2017/08	Patient (colonization)	1	M33	Yes	1	2	SAMN16279030	85.67	35.2	5574397	141	110507	5668
NBCE0222	2017/08	Patient (colonization)	1	M33	No	-	2	SAMN16279031	77.05	35.2	5573246	290	47958	5661
NBCE0223	2017/08	Patient (colonization)	1	M33	No	-	2	SAMN16279032	97.12	35.2	5574946	152	126174	5671
NBCE0224	2017/08	Patient (colonization)	1	M33	No	-	2	SAMN16279033	80.01	35.2	5573471	184	95065	5660
NBCE0225	2017/08	Patient (colonization)	1	M32	No	-	2	SAMN16279034	123.22	35.2	5572153	185	84430	5672
NBCE0226	2017/08	Patient (colonization)	1	M32	Yes	1	2	SAMN16279035	106.53	35.2	5573471	129	177304	5677
NBCE0227	2017/08	Patient (colonization)	1	M32	No	-	2	SAMN16279036	125.96	35.2	5572872	131	142522	5676
NBCE0228	2017/08	Patient (colonization)	1	M32	No	-	2	SAMN16279037	101.36	35.2	5572353	157	93262	5671
NBCE0229	2017/08	Patient (colonization)	1	M32	No	-	2	SAMN16279038	108.99	35.2	5573763	183	97651	5666
NBCE0230	2017/08	Patient (colonization)	1	M27	No	-	2	SAMN16279039	97.74	35.2	5612460	185	83070	5711
NBCE0231	2017/08	Patient (colonization)	1	M27	No	-	2	SAMN16279040	91.66	35.2	5611209	137	148344	5709
NBCE0232	2017/08	Patient (colonization)	1	M27	Yes	1	2	SAMN16279041	82.16	35.2	5607743	389	29865	5689
NBCE0233	2017/08	Patient (colonization)	1	M27	No	-	2	SAMN16279042	103.3	35.2	5612721	190	70569	5710
NBCE0234	2017/08	Patient (colonization)	1	M27	No	-	2	SAMN16279043	108.15	35.2	5597289	163	96459	5691
NBCE0235	2017/08	Patient (colonization)	1	M25	No	-	11	SAMN16279044	93.54	35.1	5462834	185	91686	5512
NBCE0236	2017/08	Patient (colonization)	1	M25	No	-	11	SAMN16279045	97.69	35.1	5460532	162	110372	5509
NBCE0237	2017/08	Patient (colonization)	1	M25	No	-	11	SAMN16279046	162.98	35.1	5465699	130	150730	5515
NBCE0238	2017/08	Patient (colonization)	1	M25	Yes	11	11	SAMN16279047	86.66	35.1	5462446	170	89612	5507
NBCE0239	2017/08	Patient (colonization)	1	M25	No	-	11	SAMN16279048	98.45	35.1	5461565	216	72943	5510
NBCE0240	2017/08	Patient (colonization)	1	M29	No	-	2	SAMN16279049	99.58	35.2	5610763	269	52511	5713
NBCE0241	2017/08	Patient (colonization)	1	M29	No	-	2	SAMN16279050	99.46	35.2	5606398	283	47779	5695
NBCE0242	2017/08	Patient (colonization)	1	M29	No	-	2	SAMN16279051	95.96	35.2	5612524	225	58776	5711
NBCE0243	2017/08	Patient (colonization)	1	M29	Yes	1	2	SAMN16279052	100.31	35.2	5600970	164	89536	5703
NBCE0244	2017/08	Patient (colonization)	1	M29	No	-	2	SAMN16279053	72.56	35.2	5608213	303	44277	5684
NBCE0245	2017/08	Milk (post-HoP)	1	M68	No	-	13	SAMN16279054	93.35	35.4	5635712	331	40237	5622
NBCE0246	2017/08	Milk (post-HoP)	1	M68	No	-	13	SAMN16279055	77.66	35.4	5633585	364	36683	5621
NBCE0247	2017/08	Milk (post-HoP)	1	M68	Yes	5	13	SAMN16279056	93.45	35.4	5640589	213	69969	5634
NBCE0249	2017/08	Milk (post-HoP)	1	M69	Yes	5	13	SAMN16279057	88.83	35.4	5640914	207	69604	5632
NBCE0250	2017/08	Milk (post-HoP)	1	M69	No	-	2	SAMN16279058	89.03	35.3	5428378	329	43118	5491
NBCE0251	2017/08	Milk (post-HoP)	1	M69	No	-	13	SAMN16279059	103.52	35.4	5639315	290	52768	5621
NBCE0252	2017/08	Milk (post-HoP)	1	M69	No	-	13	SAMN16279060	79.96	35.4	5635949	305	46860	5622
NBCE0253	2017/08	Milk (post-HoP)	1	M69	Yes	2	2	SAMN16279061	97.63	35.3	5430631	239	52749	5500
NBCE0254	2017/08	Patient (clinical)	2	M56	No	-	6	SAMN16279062	83.39	34.9	6676309	289	62327	6775
NBCE0255	2017/08	Patient (clinical)	2	M56	No	-	6	SAMN16279063	91.28	34.9	6676737	310	57081	6768
NBCE0256	2017/08	Patient (clinical)	2	M56	No	-	6	SAMN16279064	81.69	34.9	6669271	413	37636	6747
NBCE0257	2017/08	Patient (clinical)	2	M56	Yes	7	6	SAMN16279065	79.33	34.9	6679805	180	98745	6785
NBCE0258	2017/08	Patient (clinical)	2	M56	No	-	6	SAMN16279066	87.49	34.9	6667952	417	34291	6748
NBCE0259	2017/08	Patient (colonization)	1	M61	No	-	1	SAMN16279067	90.98	35.4	5474113	251	53005	5502
NBCE0260	2017/08	Patient (colonization)	1	M61	No	-	1	SAMN16279068	88.63	35.4	5475203	224	63561	5504
NBCE0261	2017/08	Patient (colonization)	1	M61	Yes	8	1	SAMN16279069	95.3	35.4	5475961	204	76672	5513
NBCE0262	2017/08	Patient (colonization)	1	M61	No	-	1	SAMN16279070	108.95	35.4	5476576	222	65008	5513
NBCE0263	2017/08	Patient (colonization)	1	M61	No	-	1	SAMN16279071	91.94	35.4	5473384	322	41279	5487
NBCE0264	2017/08	Patient (clinical)	2	M48	No	-	6	SAMN16279072	86.07	34.8	5755948	212	73364	5693
NBCE0265	2017/08	Patient (clinical)	2	M48	No	-	6	SAMN16279073	96.92	34.8	5753462	233	68918	5691
NBCE0266	2017/08	Patient (clinical)	2	M48	No	-	6	SAMN16279074	91.35	34.8	5753819	277	47095	5680
NBCE0267	2017/08	Patient (clinical)	2	M48	Yes	12	6	SAMN16279075	96.2	34.8	5753528	244	71319	5697
NBCE0268	2017/08	Patient (clinical)	2	M48	No	-	6	SAMN16279076	84.96	34.8	5749382	369	38700	5674
NBCE0269	2017/08	Patient (clinical)	1	M45	No	-	2	SAMN16279077	73.02	35.2	5546383	299	41227	5608
NBCE0270	2017/08	Patient (clinical)	1	M45	No	-	2	SAMN16279078	101.45	35.2	5545725	294	49345	5617
NBCE0271	2017/08	Patient (clinical)	1	M45	No	-	2	SAMN16279079	83.25	35.2	5548511	251	44476	5622
NBCE0272	2017/08	Patient (clinical)	1	M45	No	-	2	SAMN16279080	86.2	35.2	5548977	195	62802	5637
NBCE0273	2017/08	Patient (clinical)	1	M45	Yes	1	2	SAMN16279081	106.68	35.2	5547233	115	144875	5642
NBCE0274	2017/08	Patient (colonization)	3	M51	No	-	3	SAMN16279082	88.49	34.9	5839351	347	50645	5820
NBCE0275	2017/08	Patient (colonization)	3	M51	Yes	10	3	SAMN16279083	106.06	34.9	5843162	302	65685	5827
NBCE0276	2017/08	Patient (colonization)	3	M51	No	-	3	SAMN16279084	86.45	34.9	5840040	457	34818	5798
NBCE0277	2017/08	Patient (colonization)	3	M51	No	-	3	SAMN16279085	82.7	34.9	5841403	368	38834	5815
NBCE0278	2017/08	Patient (colonization)	3	M51	No	-	3	SAMN16279086	78.65	34.9	5839747	339	47446	5813
NBCE0279	2017/08	Patient (colonization)	1	M49	Yes	1	2	SAMN16279087	106.93	35.2	5603540	150	139664	5713
NBCE0280	2017/08	Patient (colonization)	1	M49	No	-	2	SAMN16279088	80.01	35.2	5601291	212	67486	5687
NBCE0281	2017/08	Patient (colonization)	1	M49	No	-	2	SAMN16279089	77.23	35.2	5608949	189	89513	5705
NBCE0282	2017/08	Patient (colonization)	1	M49	No	-	2	SAMN16279090	117.8	35.2	5602623	239	58776	5695
NBCE0283	2017/08	Patient (colonization)	1	M49	No	-	2	SAMN16279091	106.9	35.2	5604405	194	80802	5699
NBCE0284	2017/08	Patient (colonization)	1	M46	Yes	5	13	SAMN16279092	101.28	35.1	6031219	256	73545	6052
NBCE0285	2017/08	Patient (colonization)	1	M46	No	-	13	SAMN16279093	99.91	35.1	6027643	349	51515	6054
NBCE0286	2017/08	Patient (colonization)	1	M46	No	-	13	SAMN16279094	87.02	35.1	6028411	376	43710	6049
NBCE0287	2017/08	Patient (colonization)	1	M46	No	-	13	SAMN16279095	97.69	35.1	6027021	339	51391	6051
NBCE0288	2017/08	Patient (colonization)	1	M46	No	-	13	SAMN16279096	80.31	35.1	6023686	463	31632	6019
NBCE0289	2017/08	Patient (clinical)	1	M50	No	-	4	SAMN16279097	120.19	35.1	5718679	230	66578	5773
NBCE0290	2017/08	Patient (clinical)	1	M50	Yes	3	4	SAMN16279098	213.85	35	5927304	168	133962	6014
NBCE0291	2017/08	Patient (clinical)	1	M50	No	-	4	SAMN16279099	87.49	35	5918542	380	35430	5981
NBCE0292	2017/08	Patient (clinical)	1	M50	No	-	4	SAMN16279100	69.9	35	5897765	788	15158	5918
NBCE0293	2017/08	Patient (clinical)	1	M50	No	-	4	SAMN16279101	69.25	35	5897078	742	18050	5906
NBCE0294	2017/08	Patient (colonization)	1	M38	Yes	1	2	SAMN16279102	77.89	35.2	5594402	420	30483	5672
NBCE0295	2017/08	Patient (colonization)	1	M38	No	-	2	SAMN16279103	72.52	35.2	5593918	506	20623	5651
NBCE0296	2017/08	Patient (colonization)	1	M38	No	-	2	SAMN16279104	72.4	35.2	5590316	475	26057	5635
NBCE0297	2017/08	Patient (colonization)	1	M38	No	-	2	SAMN16279105	86.11	35.2	5598524	392	29015	5668
NBCE0298	2017/08	Patient (colonization)	1	M38	No	-	2	SAMN16279106	82.71	35.2	5594728	455	24022	5673
NBCE0299	2017/08	Patient (clinical)	1	M31	No	-	5	SAMN16279107	77.33	35.1	5839300	362	39989	5965
NBCE0300	2017/08	Patient (clinical)	1	M31	No	-	5	SAMN16279108	63.48	35.1	5824389	651	18878	5908
NBCE0301	2017/08	Patient (clinical)	1	M31	No	-	5	SAMN16279109	76.41	35.1	5830971	523	23812	5926
NBCE0302	2017/08	Patient (clinical)	1	M31	No	-	5	SAMN16279110	77.05	35.1	5830727	531	22926	5922
NBCE0303	2017/08	Patient (clinical)	1	M31	Yes	6	5	SAMN16279111	74.25	35.1	5845558	365	37335	5966
NBCE0304	2017/08	Patient (clinical)	1	M34	No	-	5	SAMN16279112	80.16	35	5951411	461	33635	6060
NBCE0305	2017/08	Patient (clinical)	1	M34	No	-	5	SAMN16279113	82.22	35	5950167	496	30680	6041
NBCE0306	2017/08	Patient (clinical)	1	M34	No	-	5	SAMN16279114	80.54	35	5953097	453	32843	6051
NBCE0307	2017/08	Patient (clinical)	1	M34	Yes	6	5	SAMN16279115	85.1	35	5953350	424	36131	6043
NBCE0308	2017/08	Patient (clinical)	1	M34	No	-	5	SAMN16279116	81.24	35	5953554	469	32821	6044
NBCE0309	2017/08	Patient (clinical)	1	M30	Yes	1	2	SAMN16279117	101.5	35.2	5514694	330	39901	5568
NBCE0310	2017/08	Patient (clinical)	1	M30	No	-	2	SAMN16279118	84.23	35.2	5507658	426	27256	5570
NBCE0311	2017/08	Patient (clinical)	1	M30	No	-	2	SAMN16279119	91.23	35.2	5507683	435	24565	5571
NBCE0312	2017/08	Patient (clinical)	1	M30	No	-	2	SAMN16279120	79.96	35.3	5497739	638	18558	5531
NBCE0313	2017/08	Patient (clinical)	1	M30	No	-	2	SAMN16279121	79.67	35.3	5497567	627	16832	5541
NBCE0314	2017/08	Milk (post-HoP)	2	S64	Yes	7	6	SAMN16279122	95.24	35.1	5727700	499	31972	5744
NBCE0315	2017/08	Milk (pre-HoP)	1	S42	Yes	5	13	SAMN16279123	78.77	35.4	5499679	333	46807	5483
NBCE0316	2017/08	Milk (post-HoP)	1	M43	No	-	13	SAMN16279124	85.6	35.4	5628433	398	38493	5603
NBCE0317	2017/08	Milk (post-HoP)	1	M43	No	-	13	SAMN16279125	80.69	35.4	5635110	366	39198	5599
NBCE0318	2017/08	Milk (post-HoP)	1	M43	No	-	13	SAMN16279126	96.58	35.4	5637479	326	45385	5614
NBCE0319	2017/08	Milk (post-HoP)	1	M43	No	-	13	SAMN16279127	84.55	35.4	5619966	366	39086	5589
NBCE0320	2017/08	Milk (post-HoP)	1	M43	Yes	5	13	SAMN16279128	87.37	35.4	5622410	320	44346	5591
NBCE0321	2017/08	Patient (colonization)	1	M59	No	-	2	SAMN16279129	103.24	35.2	5611023	327	40132	5694
NBCE0322	2017/08	Patient (colonization)	1	M59	Yes	1	2	SAMN16279130	109.42	35.2	5613108	306	42094	5706
NBCE0323	2017/08	Patient (colonization)	1	M59	No	-	2	SAMN16279131	79.74	35.2	5609836	361	36351	5694
NBCE0324	2017/08	Patient (colonization)	1	M59	No	-	2	SAMN16279132	79.23	35.2	5603693	494	24421	5665
NBCE0325	2017/08	Patient (colonization)	1	M59	No	-	2	SAMN16279133	100.89	35.2	5610757	355	36758	5691
NBCE0326	2017/08	Patient (colonization)	1	M53	No	-	2	SAMN16279134	91.69	35.2	5597336	508	25516	5674
NBCE0327	2017/08	Patient (colonization)	1	M53	No	-	2	SAMN16279135	87.31	35.2	5602821	216	62046	5691
NBCE0328	2017/08	Patient (colonization)	1	M53	No	-	2	SAMN16279136	95.89	35.2	5583041	429	26997	5660
NBCE0329	2017/08	Patient (colonization)	1	M53	No	-	2	SAMN16279137	79.37	35.2	5580023	320	39428	5665
NBCE0330	2017/08	Patient (colonization)	1	M53	Yes	1	2	SAMN16279138	95.58	35.2	5601975	251	55445	5690
NBCE0331	2017/08	Patient (colonization)	1	M55	No	-	2	SAMN16279139	88.45	35.2	5612590	296	44086	5692
NBCE0332	2017/08	Patient (colonization)	1	M55	Yes	1	2	SAMN16279140	78.42	35.2	5615691	312	47761	5687
NBCE0333	2017/08	Patient (colonization)	1	M55	No	-	2	SAMN16279141	95.03	35.2	5612398	397	30416	5700
NBCE0334	2017/08	Patient (colonization)	1	M55	No	-	2	SAMN16279142	104.66	35.2	5615523	349	40132	5699
NBCE0335	2017/08	Patient (colonization)	1	M55	No	-	2	SAMN16279143	78.75	35.2	5610303	382	35979	5682
NBCE0336	2017/08	Patient (colonization)	1	M47	No	-	2	SAMN16279144	83.11	35.2	5601589	334	42082	5684
NBCE0337	2017/08	Patient (colonization)	1	M47	No	-	2	SAMN16279145	77.48	35.2	5593608	409	31411	5654
NBCE0338	2017/08	Patient (colonization)	1	M47	No	-	2	SAMN16279146	86.42	35.2	5598152	333	46544	5689
NBCE0339	2017/08	Patient (colonization)	1	M47	Yes	1	2	SAMN16279147	92.13	35.2	5603085	272	53606	5692
NBCE0340	2017/08	Patient (colonization)	1	M47	No	-	2	SAMN16279148	112.4	35.2	5604183	339	36774	5693
NBCE0341	2017/08	Patient (colonization)	1	M37	No	-	2	SAMN16279149	95.85	35.2	5593622	481	25074	5655
NBCE0342	2017/08	Patient (colonization)	1	M37	Yes	1	2	SAMN16279150	91.42	35.2	5601423	334	38917	5675
NBCE0343	2017/08	Patient (colonization)	1	M37	No	-	2	SAMN16279151	98	35.2	5597672	342	39068	5669
NBCE0344	2017/08	Patient (colonization)	1	M37	No	-	2	SAMN16279152	99.93	35.2	5600748	328	42278	5682
NBCE0345	2017/08	Patient (colonization)	1	M37	No	-	2	SAMN16279153	111.38	35.2	5600586	304	45008	5682
NBCE0346	2017/08	Patient (colonization)	1	M44	No	-	2	SAMN16279154	102.23	35.2	5612310	339	39480	5689
NBCE0347	2017/08	Patient (colonization)	1	M44	Yes	1	2	SAMN16279155	75.5	35.2	5609163	171	98900	5707
NBCE0348	2017/08	Patient (colonization)	1	M44	No	-	2	SAMN16279156	89.64	35.2	5607695	363	33542	5677
NBCE0349	2017/08	Patient (colonization)	1	M44	No	-	2	SAMN16279157	107.64	35.2	5608487	363	38866	5706
NBCE0350	2017/08	Patient (colonization)	1	M44	No	-	2	SAMN16279158	90.88	35.2	5608484	316	46290	5696
NBCE0351	2017/08	Patient (colonization)	2	M41	No	-	6	SAMN16279159	94.17	35	5631998	380	49642	5519
NBCE0352	2017/08	Patient (colonization)	2	M41	No	-	6	SAMN16279160	51.07	35	5593149	705	20660	5445
NBCE0353	2017/08	Patient (colonization)	2	M41	No	-	6	SAMN16279161	93.48	35	5624287	492	30237	5517
NBCE0354	2017/08	Patient (colonization)	2	M41	No	-	6	SAMN16279162	102.41	34.9	5645291	139	215271	5572
NBCE0355	2017/08	Patient (colonization)	2	M41	Yes	12	6	SAMN16279163	99.57	34.9	5642318	213	73911	5557
NBCE0356	2017/08	Patient (colonization)	1	M36	No	-	13	SAMN16279164	87.87	35.1	5753703	344	44756	5823
NBCE0357	2017/08	Patient (colonization)	1	M36	No	-	13	SAMN16279165	98.59	35.1	5761694	331	46906	5816
NBCE0358	2017/08	Patient (colonization)	1	M36	No	-	13	SAMN16279166	113.42	35.1	5761532	372	37948	5810
NBCE0359	2017/08	Patient (colonization)	1	M36	Yes	13	13	SAMN16279167	102.68	35.1	5760399	307	52753	5828
NBCE0360	2017/08	Patient (colonization)	1	M36	No	-	13	SAMN16279168	90.06	35.1	5757641	401	33565	5813
NBCE0361	2017/08	Patient (colonization)	1	M35	No	-	2	SAMN16279169	91.79	35.2	5609647	264	46332	5690
NBCE0362	2017/08	Patient (colonization)	1	M35	Yes	1	2	SAMN16279170	100.56	35.2	5610231	244	58379	5705
NBCE0363	2017/08	Patient (colonization)	1	M35	No	-	2	SAMN16279171	95.47	35.2	5612178	171	94966	5723
NBCE0364	2017/08	Patient (colonization)	1	M35	No	-	2	SAMN16279172	108.49	35.2	5613454	263	50588	5700
NBCE0365	2017/08	Patient (colonization)	1	M35	No	-	2	SAMN16279173	93.42	35.2	5609611	294	45758	5691
NBCE0366	2017/08	Patient (colonization)	3	M39	No	-	3	SAMN16279174	90.84	35.1	5912719	561	41381	5895
NBCE0367	2017/08	Patient (colonization)	3	M39	No	-	3	SAMN16279175	99.36	35	6189138	613	44949	6147
NBCE0368	2017/08	Patient (colonization)	3	M39	No	-	3	SAMN16279176	94.62	35	6197222	636	38533	6149
NBCE0369	2017/08	Patient (colonization)	3	M39	No	-	3	SAMN16279177	110.68	35.1	5983355	577	56570	5957
NBCE0370	2017/08	Patient (colonization)	3	M39	Yes	10	3	SAMN16279178	78.84	35.1	5833519	475	32111	5833
NBCE0371	2017/08	Patient (colonization)	1	M40	No	-	2	SAMN16279179	113.36	35.2	5523411	208	64600	5606
NBCE0372	2017/08	Patient (colonization)	1	M40	No	-	2	SAMN16279180	119.08	35.2	5524558	230	58776	5602
NBCE0373	2017/08	Patient (colonization)	1	M40	No	-	2	SAMN16279181	97.56	35.2	5522275	237	50313	5596
NBCE0374	2017/08	Patient (colonization)	1	M40	No	-	2	SAMN16279182	98.03	35.2	5521552	321	41123	5592
NBCE0375	2017/08	Patient (colonization)	1	M40	Yes	1	2	SAMN16279183	64.85	35.2	5519925	262	58532	5578
NBCE0387	2017/08	Patient (colonization)	1	M58	No	-	2	SAMN16279184	86.19	35.2	5607984	317	43723	5698
NBCE0388	2017/08	Patient (colonization)	1	M58	No	-	2	SAMN16279185	88.31	35.2	5603167	428	28805	5699
NBCE0389	2017/08	Patient (colonization)	1	M58	No	-	2	SAMN16279186	75.87	35.2	5600020	424	31253	5675
NBCE0390	2017/08	Patient (colonization)	1	M58	Yes	1	2	SAMN16279187	89.94	35.2	5609533	245	58379	5710
NBCE0391	2017/08	Patient (colonization)	1	M57	No	-	2	SAMN16279188	91.91	35.2	5552145	156	129399	5635
NBCE0392	2017/08	Patient (colonization)	1	M57	Yes	1	2	SAMN16279189	79	35.2	5550770	136	115417	5636
NBCE0393	2017/08	Patient (colonization)	1	M57	No	-	2	SAMN16279190	91.69	35.2	5548468	271	45244	5610
NBCE0394	2017/08	Patient (colonization)	1	M57	No	-	2	SAMN16279191	100.67	35.2	5550770	154	120520	5638
NBCE0395	2017/08	Patient (colonization)	1	M57	No	-	2	SAMN16279192	90.99	35.2	5544886	323	39330	5594
NBCE0396	2017/08	Patient (colonization)	1	M65	No	-	2	SAMN16279193	80.18	35.2	5578874	535	23448	5632
NBCE0397	2017/08	Patient (colonization)	1	M65	No	-	2	SAMN16279194	79.44	35.2	5585245	309	40861	5668
NBCE0398	2017/08	Patient (colonization)	1	M65	No	-	2	SAMN16279195	88.47	35.2	5586663	412	31770	5656
NBCE0399	2017/08	Patient (colonization)	1	M65	No	-	2	SAMN16279196	103.31	35.2	5590422	339	41410	5680
NBCE0400	2017/08	Patient (colonization)	1	M65	Yes	1	2	SAMN16279197	80	35.2	5588872	155	108082	5689
NBCE0401	2017/08	Patient (colonization)	1	M66	No	-	2	SAMN16279198	87.85	35.2	5541742	467	26262	5614
NBCE0402	2017/08	Patient (colonization)	1	M66	No	-	2	SAMN16279199	92.87	35.2	5555960	321	41179	5628
NBCE0403	2017/08	Patient (colonization)	1	M66	No	-	2	SAMN16279200	102.56	35.2	5557436	302	40242	5628
NBCE0404	2017/08	Patient (colonization)	1	M66	No	-	2	SAMN16279201	81.2	35.2	5553985	357	39207	5625
NBCE0405	2017/08	Patient (colonization)	1	M66	Yes	1	2	SAMN16279202	86.96	35.2	5557704	182	99786	5640
NBCE0406	2017/08	Patient (colonization)	1	M67	No	-	2	SAMN16279203	77.05	35.3	5645042	451	23739	5752
NBCE0407	2017/08	Patient (colonization)	1	M67	No	-	2	SAMN16279204	84.62	35.2	5650479	243	63370	5770
NBCE0408	2017/08	Patient (colonization)	1	M67	No	-	2	SAMN16279205	73.43	35.3	5632708	664	17225	5688
NBCE0409	2017/08	Patient (colonization)	1	M67	No	-	2	SAMN16279206	78.71	35.3	5638054	485	23372	5727
NBCE0410	2017/08	Patient (colonization)	1	M67	Yes	1	2	SAMN16279207	102.47	35.2	5653854	219	52471	5775
NBCE0411	2017/08	Patient (colonization)	1	M52	No	-	2	SAMN16279208	70.1	35.2	5631560	282	43707	5701
NBCE0412	2017/08	Patient (colonization)	1	M52	No	-	2	SAMN16279209	75.97	35.2	5630128	328	39172	5694
NBCE0413	2017/08	Patient (colonization)	1	M52	No	-	2	SAMN16279210	80.71	35.2	5632508	287	48832	5711
NBCE0414	2017/08	Patient (colonization)	1	M52	Yes	1	2	SAMN16279211	88.48	35.2	5634771	224	51786	5697
NBCE0415	2017/08	Patient (colonization)	1	M52	No	-	2	SAMN16279212	75.39	35.2	5631614	285	46667	5704
NBCE0416	2017/08	Patient (colonization)	1	M54	No	-	2	SAMN16279213	71.74	35.2	5592476	532	24613	5639
NBCE0417	2017/08	Patient (colonization)	1	M54	No	-	2	SAMN16279214	97.11	35.2	5601498	500	26125	5675
NBCE0418	2017/08	Patient (colonization)	1	M54	No	-	2	SAMN16279215	71.89	35.2	5599911	478	24909	5669
NBCE0419	2017/08	Patient (colonization)	1	M54	Yes	1	2	SAMN16279216	95.39	35.2	5608357	145	139801	5724
NBCE0420	2017/08	Patient (colonization)	1	M54	No	-	2	SAMN16279217	80.15	35.2	5606793	220	62609	5714
NBCE0423	2017/08	Patient (colonization)	1	M63	Yes	1	2	SAMN16279218	94.34	35.2	5587290	200	65785	5688
NBCE0424	2017/08	Patient (colonization)	1	M63	No	-	2	SAMN16279219	73.21	35.2	5582932	250	55454	5680
NBCE0425	2017/08	Patient (colonization)	1	M63	No	-	2	SAMN16279220	82.98	35.2	5582008	515	24680	5650
NBCE0426	2017/08	Patient (colonization)	1	M62	Yes	5	13	SAMN16279221	84.34	35.1	6017344	320	48170	6046
NBCE0427	2017/08	Patient (colonization)	1	M62	No	-	13	SAMN16279222	80.28	35.1	6014984	605	23454	6013
NBCE0428	2017/08	Patient (colonization)	1	M62	No	-	13	SAMN16279223	94.34	35.1	6011144	614	22949	5986
NBCE0429	2017/08	Patient (colonization)	1	M62	No	-	13	SAMN16279224	79.24	35.1	6002455	675	21747	5988
NBCE0430	2017/08	Patient (colonization)	1	M62	No	-	13	SAMN16279225	92.8	35.1	6017497	445	33701	6036
NBCE0431	2017/08	Patient (colonization)	1	M60	No	-	2	SAMN16279226	90.26	35.2	5602669	278	51736	5695
NBCE0432	2017/08	Patient (colonization)	1	M60	No	-	2	SAMN16279227	81.09	35.2	5588479	601	19254	5647
NBCE0433	2017/08	Patient (colonization)	1	M60	No	-	2	SAMN16279228	72.91	35.2	5595123	449	25834	5667
NBCE0434	2017/08	Patient (colonization)	1	M60	No	-	2	SAMN16279229	72.9	35.2	5594534	507	23938	5655
NBCE0435	2017/08	Patient (colonization)	1	M60	Yes	1	2	SAMN16279230	110.1	35.2	5602860	125	177698	5710
NBCE0436	2017/08	Milk (post-HoP)	1	M73	Yes	3	4	SAMN16279231	67.08	35.2	5480770	502	23828	5416
NBCE0437	2017/08	Milk (post-HoP)	2	M73	No	-	6	SAMN16279232	62.47	35	5658632	667	17683	5629
NBCE0438	2017/08	Milk (post-HoP)	2	M73	No	-	6	SAMN16279233	56.45	35.1	5777750	717	15526	5762
NBCE0439	2017/08	Milk (post-HoP)	2	M73	Yes	7	6	SAMN16279234	67.26	35.1	5705586	504	23921	5706
NBCE0440	2017/08	Milk (post-HoP)	2	M73	No	-	6	SAMN16279235	65.81	35.1	5769511	847	13806	5740
NBCE0441	2017/08	Milk (post-HoP)	2	M71	No	-	6	SAMN16279236	73.37	35.1	5692335	707	16876	5681
NBCE0442	2017/08	Milk (post-HoP)	2	M71	No	-	6	SAMN16279237	79.64	35.1	5715801	474	29723	5728
NBCE0443	2017/08	Milk (post-HoP)	2	M71	No	-	6	SAMN16279238	55.48	35.1	5682872	815	13830	5636
NBCE0444	2017/08	Milk (post-HoP)	2	M71	Yes	7	6	SAMN16279239	69.87	35.1	5708488	541	23138	5726
NBCE0445	2017/08	Milk (post-HoP)	2	M71	No	-	6	SAMN16279240	40.79	35.2	5656950	1014	10901	5558
NBCE0446	2017/08	Milk (post-HoP)	2	M72	No	-	6	SAMN16279241	77.28	35	5801293	533	23863	5818
NBCE0447	2017/08	Milk (post-HoP)	2	M72	Yes	7	6	SAMN16279242	60.55	35	5809149	193	70404	5871
NBCE0448	2017/08	Milk (post-HoP)	2	M72	No	-	6	SAMN16279243	58.31	35.1	5761706	831	14875	5729
NBCE0449	2017/08	Milk (post-HoP)	2	M72	No	-	6	SAMN16279244	60.96	35.1	5791247	676	16820	5782
NBCE0450	2017/08	Milk (post-HoP)	2	M72	No	-	6	SAMN16279245	76.75	35	5724405	371	34158	5761
NBCE0451	2017/09	Patient (clinical)	1	S92	Yes	1	2	SAMN16279246	65.56	35.2	5544268	300	47648	5627
NBCE0452	2017/09	Patient (clinical)	1	S90	Yes	6	5	SAMN16279247	69.9	34.9	6055552	293	49101	6192
NBCE0453	2017/09	Patient (clinical)	2	S91	Yes	12	6	SAMN16279248	74.94	34.7	5873903	198	87785	5775
NBCE0454	2017/09	Environment (other ward)	3	S76	Yes	10	3	SAMN16279249	81.61	34.9	5982970	702	21867	5898
NBCE0455	2017/08	Patient (clinical)	1	S74	Yes	6	5	SAMN16279250	63.23	35.1	5642027	571	20923	5713
NBCE0456	2017/09	Patient (colonization)	1	M89	No	-	2	SAMN16279251	93.12	35.2	5568900	498	20952	5646
NBCE0458	2017/09	Patient (colonization)	1	M89	No	-	2	SAMN16279252	82.92	35.2	5574199	272	47652	5671
NBCE0459	2017/09	Patient (colonization)	1	M89	Yes	1	2	SAMN16279253	62.91	35.2	5571301	247	63576	5663
NBCE0460	2017/09	Patient (colonization)	1	M89	No	-	2	SAMN16279254	61.55	35.2	5567776	343	32501	5639
NBCE0463	2017/09	Patient (colonization)	1	M87	Yes	1	2	SAMN16279255	47.03	35.2	5681697	161	110345	5761
NBCE0464	2017/09	Patient (colonization)	1	M87	No	-	2	SAMN16279256	67.96	35.2	5671728	431	28643	5708
NBCE0465	2017/09	Patient (colonization)	1	M87	No	-	2	SAMN16279257	74.36	35.2	5677058	370	34111	5738
NBCE0466	2017/09	Patient (clinical)	1	S95	Yes	3	4	SAMN16279258	75.28	35.1	5916073	810	17670	5997
NBCE0467	2017/09	Patient (clinical)	1	S94	Yes	6	5	SAMN16279259	82.45	35.1	5689838	463	27936	5768
NBCE0468	2017/08	Patient (clinical)	1	S70	Yes	6	5	SAMN16279260	68.59	35	6035447	662	18632	6141
NBCE0469	2017/09	Patient (clinical)	1	S93	Yes	5	13	SAMN16279261	76.2	35.3	6036699	255	68242	6123
NBCE0470	2017/09	Milk (post-HoP)	1	M83	No	-	2	SAMN16279262	78.31	35	5808034	456	28721	5910
NBCE0471	2017/09	Milk (post-HoP)	1	M83	Yes	2	2	SAMN16279263	87	35.2	5504882	147	103678	5613
NBCE0472	2017/09	Milk (post-HoP)	1	M83	No	-	2	SAMN16279264	74.63	35	5800236	584	22081	5895
NBCE0473	2017/09	Milk (post-HoP)	1	M83	No	-	2	SAMN16279265	91.58	35.2	5504087	246	57451	5603
NBCE0474	2017/09	Milk (post-HoP)	1	M83	Yes	2	2	SAMN16279266	89.27	35	5811756	314	43659	5913
NBCE0475	2017/09	Patient (clinical)	1	S77	Yes	3	4	SAMN16279267	76.88	35.2	5565364	328	38733	5639
NBCE0476	2017/09	Patient (colonization)	1	M81	No	-	2	SAMN16279268	72.09	35.2	5626920	363	36049	5656
NBCE0478	2017/09	Patient (colonization)	1	M81	No	-	2	SAMN16279269	62.35	35.3	5689132	641	34481	5696
NBCE0479	2017/09	Patient (colonization)	1	M81	No	-	2	SAMN16279270	61.66	35.3	5693002	556	44776	5709
NBCE0480	2017/09	Patient (colonization)	1	M81	Yes	1	2	SAMN16279271	81.22	35.2	5626408	244	52250	5718
NBCE0481	2017/09	Patient (clinical)	1	S78	Yes	1	2	SAMN16279272	84.58	35.1	5871025	394	37900	5936
NBCE0482	2017/08	Patient (clinical)	2	S75	Yes	7	6	SAMN16279273	51.83	35.2	5401953	772	14583	5371
NBCE0483	2017/09	Environmental (MicroLab)	2	S225	Yes	9	9	SAMN16279274	91.13	34.8	5772642	365	44335	5643
NBCE0484	2017/09	Patient (colonization)	1	S79	Yes	5	13	SAMN16279275	80.64	35.1	6002452	630	20218	5987
NBCE0486	2017/09	Patient (colonization)	1	S86	Yes	13	13	SAMN16279276	102.66	35.1	5760977	318	52387	5827
NBCE0488	2017/09	Patient (colonization)	2	M88	No	-	6	SAMN16279277	77.38	34.8	6195861	505	29652	6241
NBCE0489	2017/09	Patient (colonization)	2	M88	No	-	6	SAMN16279278	82.38	34.8	6193622	577	23498	6238
NBCE0490	2017/09	Patient (colonization)	2	M88	No	-	6	SAMN16279279	73.53	34.8	6178526	709	20727	6190
NBCE0491	2017/09	Patient (colonization)	2	M88	Yes	7	6	SAMN16279280	72.56	34.8	6191425	453	34226	6231
NBCE0492	2017/09	Patient (colonization)	1	M85	Yes	1	2	SAMN16279281	85.8	35.2	5603044	278	45296	5701
NBCE0493	2017/09	Patient (colonization)	1	M85	No	-	2	SAMN16279282	73.87	35.3	5647354	516	21858	5742
NBCE0495	2017/09	Patient (colonization)	1	M85	No	-	2	SAMN16279283	90.18	35.2	5557172	394	33529	5638
NBCE0496	2017/09	Patient (colonization)	1	M85	No	-	2	SAMN16279284	76.7	35.2	5606407	484	23657	5692
NBCE0497	2017/09	Patient (colonization)	1	M84	No	-	13	SAMN16279285	82.43	35.2	6011632	653	20493	5990
NBCE0498	2017/09	Patient (colonization)	1	M84	No	-	13	SAMN16279286	80.91	35.1	6085090	522	37163	6069
NBCE0499	2017/09	Patient (colonization)	1	M84	No	-	13	SAMN16279287	75.58	35.1	6011918	639	22234	5994
NBCE0500	2017/09	Patient (colonization)	1	M84	No	-	13	SAMN16279288	74.15	35.2	6007972	616	24002	6003
NBCE0501	2017/09	Patient (colonization)	1	M84	Yes	5	13	SAMN16279289	85.47	35.1	6029989	419	38810	6040
NBCE0502	2017/09	Patient (colonization)	1	S82	Yes	1	2	SAMN16279290	82.97	35.2	5632198	259	50893	5701
NBCE0503	2017/09	Patient (colonization)	1	S80	Yes	13	13	SAMN16279291	83.3	35.1	5764412	429	31613	5828
NBCE0504	2017/09	Milk (post-HoP)	1	S96	Yes	2	2	SAMN16279292	85.19	35.3	5505289	457	30492	5581
NBCE0505	2017/09	Patient (clinical)	1	S98	Yes	1	2	SAMN16279293	73.19	35.2	5575482	358	35851	5653
NBCE0506	2017/09	Patient (clinical)	1	M97	No	-	2	SAMN16279294	82.65	35.1	5871003	443	26628	5975
NBCE0507	2017/09	Patient (clinical)	1	M97	No	-	2	SAMN16279295	67.55	35.1	5862755	615	20744	5923
NBCE0509	2017/09	Patient (clinical)	1	M97	No	-	2	SAMN16279296	61.78	35.1	5839207	822	14798	5869
NBCE0510	2017/09	Patient (clinical)	1	M97	Yes	1	2	SAMN16279297	89.55	35.1	5872869	379	34597	5959
NBCE0511	2017/09	Environement (Breast pad)	1	M1	No	-	4	SAMN16279298	95.98	35.2	5601003	282	41562	5782
NBCE0512	2017/09	Environement (Breast pad)	1	M1	No	-	4	SAMN16279299	98.99	35.2	5602609	211	61297	5790
NBCE0513	2017/09	Environement (Breast pad)	2	M1	Yes	7	6	SAMN16279300	77.54	35.1	5314929	451	25454	5350
NBCE0514	2017/09	Environement (Breast pad)	1	M1	No	-	4	SAMN16279301	81.34	35.2	5600955	262	45483	5791
NBCE0515	2017/09	Environement (Breast pad)	1	M1	Yes	3	4	SAMN16279302	83.33	35.2	5599803	205	59711	5790
NBCE0516	2017/09	Environement (Breast pad)	2	M2	No	-	6	SAMN16279303	71.83	34.8	5792424	497	30547	5645
NBCE0517	2017/09	Environement (Breast pad)	2	M2	No	-	6	SAMN16279304	76.34	34.7	5799876	461	36573	5664
NBCE0518	2017/09	Environement (Breast pad)	2	M2	No	-	6	SAMN16279305	90.09	34.7	5810961	152	177315	5698
NBCE0519	2017/09	Environement (Breast pad)	2	M2	No	-	6	SAMN16279306	83.07	34.7	5808119	303	56256	5687
NBCE0520	2017/09	Environement (Breast pad)	2	M2	Yes	12	6	SAMN16279307	87.55	34.7	5803714	439	35025	5674
NBCE0521	2017/09	Environement (Breast pad)	2	M3	No	-	6	SAMN16279308	80.1	35.1	5706944	510	24570	5734
NBCE0522	2017/09	Environement (Breast pad)	2	M3	No	-	6	SAMN16279309	91.82	35.1	5717215	369	39469	5773
NBCE0523	2017/09	Environement (Breast pad)	2	M3	Yes	7	6	SAMN16279310	101.45	35.1	5723754	305	55384	5781
NBCE0524	2017/09	Environement (Breast pad)	2	M3	No	-	6	SAMN16279311	75.53	35.1	5714219	470	28606	5759
NBCE0525	2017/09	Environement (Breast pad)	2	M3	No	-	6	SAMN16279312	90.76	35.1	5721039	317	36385	5779
NBCE0526	2017/09	Patient (clinical)	1	S99	Yes	1	2	SAMN16279313	92.11	35.2	5577938	250	58379	5668
NBCE0527	2017/09	Milk (post-HoP)	1	M100	No	-	2	SAMN16279314	81.14	35.3	5507357	298	47495	5599
NBCE0528	2017/09	Milk (post-HoP)	1	M100	Yes	2	2	SAMN16279315	96.69	35.3	5506394	281	45403	5603
NBCE0530	2017/09	Milk (post-HoP)	1	M100	No	-	2	SAMN16279316	88.89	35.3	5507429	281	48003	5607
NBCE0531	2017/09	Milk (post-HoP)	1	M100	No	-	2	SAMN16279317	85.51	35.3	5509460	272	51439	5605
NBCE0532	2017/09	Milk (post-HoP)	1	M100	No	-	2	SAMN16279318	67.81	35.3	5493960	574	19952	5564
NBCE0533	2017/09	Patient (clinical)	1	M102	No	-	13	SAMN16279319	65.03	35.3	5842412	841	15734	5761
NBCE0534	2017/09	Patient (clinical)	1	M102	Yes	4	13	SAMN16279320	75.98	35.2	5867326	658	20553	5797
NBCE0535	2017/09	Milk (pre-HoP)	1	M101	No	-	2	SAMN16279321	84.11	35.3	5500157	491	22967	5578
NBCE0536	2017/09	Milk (pre-HoP)	1	M101	Yes	2	2	SAMN16279322	73.88	35.3	5500708	350	40443	5589
NBCE0537	2017/09	Patient (colonization)	1	M103	Yes	1	2	SAMN16279323	81.44	35.2	5635404	227	65668	5726
NBCE0539	2017/09	Patient (colonization)	1	M103	No	-	2	SAMN16279324	85.77	35.2	5630615	431	27477	5700
NBCE0540	2017/09	Patient (colonization)	1	M103	No	-	2	SAMN16279325	89.28	35.2	5627477	457	27510	5709
NBCE0543	2017/07	Milk (post-HoP)	1	M104	No	-	2	SAMN16279326	89.91	35.2	5578154	310	48454	5587
NBCE0544	2017/07	Milk (post-HoP)	1	M104	Yes	2	2	SAMN16279327	94.19	35.2	5506335	489	22377	5545
NBCE0545	2017/07	Milk (post-HoP)	1	M104	Yes	2	2	SAMN16279328	97.91	35.2	5514164	134	121095	5559
NBCE0546	2017/07	Milk (post-HoP)	1	M104	No	-	2	SAMN16279329	96.66	35.2	5575339	285	48462	5589
NBCE0547	2017/07	Milk (post-HoP)	1	M104	No	-	2	SAMN16279330	85.35	35.2	5570667	424	31057	5577
NBCE0548	2017/07	Milk (post-HoP)	1	M105	Yes	2	2	SAMN16279331	108.43	35.2	5576699	153	148571	5602
NBCE0549	2017/07	Milk (post-HoP)	1	M105	Yes	2	2	SAMN16279332	114.98	35.2	5517053	121	128465	5585
NBCE0550	2017/07	Milk (post-HoP)	1	M105	No	-	2	SAMN16279333	104.41	35.2	5514631	344	38887	5559
NBCE0551	2017/07	Milk (post-HoP)	1	M105	No	-	2	SAMN16279334	102.84	35.2	5447376	208	59479	5460
NBCE0552	2017/07	Milk (post-HoP)	1	M105	No	-	2	SAMN16279335	98.72	35.2	5572363	393	28801	5589
NBCE0553	2017/10	Milk (post-HoP)	1	S106	Yes	2	2	SAMN16279336	94.23	35.2	5597780	376	32076	5718
NBCE0554	2017/10	Patient (clinical)	2	M108	No	-	6	SAMN16279337	76.4	34.9	6011564	528	25844	5995
NBCE0555	2017/10	Patient (clinical)	2	M108	Yes	7	6	SAMN16279338	85.45	34.9	6021184	375	33785	6022
NBCE0556	2017/10	Patient (clinical)	2	M108	No	-	6	SAMN16279339	69.74	34.9	6001790	621	19470	5966
NBCE0557	2017/10	Patient (clinical)	2	M108	No	-	6	SAMN16279340	75.09	34.9	6001348	745	15883	5980
NBCE0558	2017/10	Patient (clinical)	2	M108	No	-	6	SAMN16279341	76.94	34.9	6015543	502	28280	6003
NBCE0559	2017/10	Patient (clinical)	2	M107	No	-	6	SAMN16279342	90.56	35.1	5952163	382	34895	6005
NBCE0560	2017/10	Patient (clinical)	2	M107	No	-	6	SAMN16279343	77.53	35.1	5945350	456	29991	5998
NBCE0561	2017/10	Patient (clinical)	2	M107	Yes	7	6	SAMN16279344	92.92	35	5944378	177	99738	6019
NBCE0562	2017/10	Patient (clinical)	2	M107	No	-	6	SAMN16279345	76.52	35.1	5932025	511	25756	5973
NBCE0563	2017/10	Patient (clinical)	2	M107	No	-	6	SAMN16279346	83.47	35	5954146	449	29875	6004
NBCE0564	2017/06	Milk (pre-HoP)	1	S109	Yes	2	2	SAMN16279347	83.12	35.1	5576592	233	46360	5695
NBCE0565	2017/09	Milk (pre-HoP)	2	S110	Yes	7	6	SAMN16279348	69.66	35.1	5605144	394	37101	5662
NBCE0566	2017/10	Environmental (MicroLab)	3	S226	Yes	10	3	SAMN16279349	86.72	34.9	5874950	171	109545	5829
NBCE0567	2017/10	Milk (post-HoP)	1	S112	Yes	2	2	SAMN16279350	89.96	35.2	5496549	273	45295	5588
NBCE0568	2017/10	Patient (clinical)	2	M111	No	-	6	SAMN16279351	80.53	34.9	6046224	802	15709	6023
NBCE0569	2017/10	Patient (clinical)	2	M111	No	-	6	SAMN16279352	76.64	34.8	6238994	746	19258	6233
NBCE0570	2017/10	Patient (clinical)	2	M111	No	-	6	SAMN16279353	91.02	34.8	6252279	458	37358	6283
NBCE0571	2017/10	Patient (clinical)	2	M111	No	-	6	SAMN16279354	116.23	34.8	6263463	388	43974	6307
NBCE0572	2017/10	Patient (clinical)	2	M111	Yes	7	6	SAMN16279355	104.55	34.8	6267209	275	76614	6314
NBCE0575	2017/10	Milk (post-HoP)	1	M115	Yes	2	2	SAMN16279356	73.88	35.1	5579901	125	170973	5694
NBCE0577	2017/10	Milk (post-HoP)	1	M115	Yes	1	2	SAMN16279357	83.71	35.2	5453346	226	62344	5577
NBCE0579	2017/10	Milk (post-HoP)	1	M115	No	-	2	SAMN16279358	76.6	35.1	5575662	118	147933	5700
NBCE0580	2017/10	Milk (post-HoP)	1	S114	Yes	2	2	SAMN16279359	99.68	35.1	5574820	125	147933	5695
NBCE0581	2017/09	Milk (pre-HoP)	1	S116	Yes	2	2	SAMN16279360	77.86	35.2	5798311	440	28563	5964
NBCE0582	2017/10	Patient (clinical)	1	M113	No	-	13	SAMN16279361	90.01	35.2	5735417	294	58360	5785
NBCE0583	2017/10	Patient (clinical)	1	M113	No	-	13	SAMN16279362	84.11	35.2	5736686	207	88908	5795
NBCE0584	2017/10	Patient (clinical)	1	M113	Yes	5	13	SAMN16279363	77.15	35.2	5735911	209	84488	5802
NBCE0585	2017/10	Patient (clinical)	1	M113	No	-	13	SAMN16279364	95.74	35.2	5734995	204	78627	5786
NBCE0586	2017/10	Patient (clinical)	1	M113	No	-	13	SAMN16279365	95.82	35.2	5734616	199	80424	5794
NBCE0587	2017/11	Milk (pre-HoP)	1	M119	No	-	2	SAMN16279366	94.88	35.3	5488069	628	17329	5561
NBCE0588	2017/11	Milk (pre-HoP)	1	M119	Yes	2	2	SAMN16279367	72.99	35.3	5506025	349	38089	5597
NBCE0589	2017/11	Patient (clinical)	1	S117	Yes	5	13	SAMN16279368	80.14	35.3	5620724	144	117339	5649
NBCE0590	2017/11	Patient (clinical)	1	S118	Yes	3	4	SAMN16279369	105.56	35.2	5634333	119	167328	5712
NBCE0591	2017/11	Patient (clinical)	2	S120	Yes	7	6	SAMN16279370	83.61	34.9	6139157	263	90674	6166
NBCE0592	2017/11	Patient (clinical)	1	M121	No	-	2	SAMN16279371	85.98	35.1	5618720	412	32073	5726
NBCE0593	2017/11	Patient (clinical)	1	M121	No	-	2	SAMN16279372	90.37	35.1	5621573	377	35777	5727
NBCE0594	2017/11	Patient (clinical)	1	M121	No	-	2	SAMN16279373	90.06	35.1	5620273	391	34999	5734
NBCE0595	2017/11	Patient (clinical)	1	M121	No	-	2	SAMN16279374	85.04	35.1	5620904	399	33784	5720
NBCE0596	2017/11	Patient (clinical)	1	M121	Yes	1	2	SAMN16279375	106.45	35.1	5625134	203	61851	5749
NBCE0597	2017/12	Milk (post-HoP)	1	S122	Yes	2	2	SAMN16279376	103.35	35.2	5555686	284	45619	5688
NBCE0598	2017/12	Patient (clinical)	1	S123	Yes	2	2	SAMN16279377	93.59	35.3	5668692	177	90867	5832
NBCE0599	2017/12	Milk (post-HoP)	1	S124	Yes	13	13	SAMN16279378	104.4	35.2	5592525	108	115952	5598
NBCE0601	2017/12	Milk (post-HoP)	1	S125	Yes	13	13	SAMN16279379	114.08	35.2	5593513	98	160253	5599
NBCE0607	2017/12	Milk (post-HoP)	1	S126	Yes	2	2	SAMN16279380	86.29	35.2	5582794	299	42697	5681
NBCE0608	2017/10	Milk (pre-HoP)	1	M127	No	-	2	SAMN16279381	89.85	35.1	5576866	186	66557	5696
NBCE0609	2017/10	Milk (pre-HoP)	1	M127	Yes	2	2	SAMN16279382	80.31	35.3	5496952	409	30116	5642
NBCE0610	2017/10	Milk (pre-HoP)	1	M127	Yes	2	2	SAMN16279383	107.52	35.1	5578024	122	102273	5702
NBCE0612	2017/12	Milk (post-HoP)	1	S128	Yes	2	2	SAMN16279384	94.53	35.2	5448874	305	38886	5508
NBCE0613	2017/12	Patient (colonization)	2	S131	Yes	7	6	SAMN16279385	62.02	34.3	6940897	574	41035	7141
NBCE0615	2017/12	Milk (post-HoP)	1	M132	Yes	2	2	SAMN16279386	77.51	35.3	5497457	194	86728	5622
NBCE0616	2017/12	Milk (post-HoP)	1	M132	No	-	2	SAMN16279387	79.57	35.3	5495806	375	31383	5609
NBCE0617	2017/12	Milk (post-HoP)	1	M132	No	-	2	SAMN16279388	79.52	35.3	5495537	304	45851	5605
NBCE0618	2017/12	Milk (post-HoP)	1	M132	No	-	2	SAMN16279389	93.06	35.3	5494545	290	47082	5609
NBCE0619	2017/12	Milk (post-HoP)	1	M132	No	-	2	SAMN16279390	83.84	35.3	5494677	354	42275	5612
NBCE0632	2017/12	Milk (post-HoP)	1	S130	Yes	2	2	SAMN16279391	80.73	35.2	5575812	275	45345	5649
NBCE0633	2017/12	Milk (post-HoP)	1	S129	Yes	2	2	SAMN16279392	68.42	35.2	5463751	202	70638	5591
NBCE0635	2017/11	Milk (pre-HoP)	3	S136	Yes	10	3	SAMN16279393	86.37	35	5892665	181	96332	5819
NBCE0636	2018/01	Milk (post-HoP)	1	S139	Yes	2	2	SAMN16279394	66.25	35.2	5715373	360	36676	5822
NBCE0637	2018/01	Milk (post-HoP)	1	M140	Yes	2	2	SAMN16279395	78.06	35.2	5723127	198	78513	5859
NBCE0638	2018/01	Milk (post-HoP)	1	M140	No	-	2	SAMN16279396	94.68	35.2	5713546	259	53198	5841
NBCE0639	2018/01	Milk (post-HoP)	1	M140	No	-	2	SAMN16279397	85.96	35.2	5721278	213	74140	5851
NBCE0640	2018/01	Milk (post-HoP)	1	M140	No	-	2	SAMN16279398	70.94	35.2	5713082	528	22990	5827
NBCE0641	2018/01	Milk (post-HoP)	1	M140	No	-	2	SAMN16279399	67.45	35.2	5704222	607	19831	5794
NBCE0642	2018/01	Milk (post-HoP)	1	M141	Yes	2	2	SAMN16279400	70.75	35.2	5721757	269	58399	5850
NBCE0643	2018/01	Milk (post-HoP)	1	M141	No	-	2	SAMN16279401	61.51	35.2	5712761	414	33380	5829
NBCE0644	2018/01	Milk (post-HoP)	1	M141	No	-	2	SAMN16279402	73.54	35.2	5717471	316	43279	5841
NBCE0645	2018/01	Milk (post-HoP)	1	M141	No	-	2	SAMN16279403	62.68	35.2	5708337	594	21341	5812
NBCE0646	2018/01	Milk (post-HoP)	1	M141	No	-	2	SAMN16279404	74.17	35.2	5714370	350	36098	5828
NBCE0647	2018/01	Milk (post-HoP)	1	S137	Yes	2	2	SAMN16279405	78.15	35.3	5472692	311	43661	5603
NBCE0648	2018/01	Milk (post-HoP)	1	S138	Yes	2	2	SAMN16279406	76.86	35.2	5474825	368	36317	5543
NBCE0649	2018/01	Milk (post-HoP)	1	S145	Yes	2	2	SAMN16279407	79.84	35.2	5612433	247	51882	5692
NBCE0650	2018/01	Patient (clinical)	1	S142	Yes	14	11	SAMN16279408	89.45	35.2	5476767	316	43932	5579
NBCE0651	2018/01	Milk (post-HoP)	1	S143	Yes	2	2	SAMN16279409	72.76	35.3	5356804	448	26190	5376
NBCE0652	2018/01	Milk (post-HoP)	1	S144	Yes	2	2	SAMN16279410	69.31	35.3	5355907	535	22868	5377
NBCE0653	2018/01	Milk (post-HoP)	1	M148	No	-	2	SAMN16279411	63.97	35.3	5343091	708	16853	5330
NBCE0654	2018/01	Milk (post-HoP)	2	M148	Yes	7	6	SAMN16279412	78.16	35.1	5435382	580	20745	5392
NBCE0655	2018/01	Milk (post-HoP)	1	M148	Yes	2	2	SAMN16279413	65.7	35.3	5355384	560	21548	5370
NBCE0656	2018/01	Milk (post-HoP)	1	M146	No	-	2	SAMN16279414	84.45	35.3	5369031	243	52239	5416
NBCE0657	2018/01	Milk (post-HoP)	1	M146	Yes	2	2	SAMN16279415	86.37	35.3	5368126	180	75121	5415
NBCE0658	2018/01	Milk (post-HoP)	1	M146	No	-	2	SAMN16279416	79.42	35.3	5361516	384	35276	5385
NBCE0659	2018/01	Milk (post-HoP)	1	M146	No	-	2	SAMN16279417	81.61	35.3	5356675	466	23844	5374
NBCE0660	2018/01	Milk (post-HoP)	1	S147	Yes	2	2	SAMN16279418	78.47	35.3	5363510	327	36598	5402
NBCE0661	2017/08	Milk (post-HoP)	1	S149	Yes	2	2	SAMN16279419	77.12	35.2	5518251	382	32737	5620
NBCE0662	2018/01	Milk (post-HoP)	1	M150	No	-	2	SAMN16279420	82.96	35.2	5598960	320	43955	5671
NBCE0663	2018/01	Milk (post-HoP)	1	M150	Yes	2	2	SAMN16279421	80.56	35.2	5602090	278	52405	5683
NBCE0664	2018/01	Milk (post-HoP)	1	M150	Yes	2	2	SAMN16279422	73.01	35.2	5433398	218	60553	5493
NBCE0665	2018/01	Milk (post-HoP)	2	M150	Yes	7	6	SAMN16279423	70.72	35.2	5726590	667	18265	5786
NBCE0666	2018/01	Milk (post-HoP)	1	M150	No	-	2	SAMN16279424	75.2	35.2	5594531	372	32162	5669
NBCE0667	2018/01	Milk (post-HoP)	1	S151	Yes	2	2	SAMN16279425	79.71	35.2	5596667	340	39257	5679
NBCE0668	2018/01	Patient (clinical)	2	S152	Yes	12	6	SAMN16279426	77.19	34.8	5895981	473	30566	5935
NBCE0669	2018/01	Patient (clinical)	1	S153	Yes	2	2	SAMN16279427	100.59	35.3	5358243	151	149416	5454
NBCE0670	2018/01	Milk (post-HoP)	1	S154	Yes	3	4	SAMN16279428	92.11	35.3	5424763	247	50089	5536
NBCE0671	2018/01	Milk (post-HoP)	1	S155	Yes	3	4	SAMN16279429	86.86	35.4	5425931	318	38747	5527
NBCE0672	2018/02	Milk (post-HoP)	1	S169	Yes	2	2	SAMN16279430	75.22	35.3	5469174	255	52837	5601
NBCE0673	2018/02	Milk (post-HoP)	2	S168	Yes	7	6	SAMN16279431	76.54	35	5803489	440	31067	5791
NBCE0674	2018/02	Milk (post-HoP)	1	S170	Yes	2	2	SAMN16279432	111.87	35.3	5228115	213	52888	5341
NBCE0677	2018/03	Milk (pre-HoP)	1	S172	Yes	11	11	SAMN16279433	61.54	35	5794224	689	22930	5746
NBCE0678	2018/03	Patient (clinical)	2	S173	Yes	9	9	SAMN16279434	73.26	34.8	6016023	262	68761	5907
NBCE0679	2018/02	Patient (clinical)	1	S171	Yes	5	13	SAMN16279435	55.11	35.3	5631663	643	22588	5596
NBCE0680	2018/03	Patient (clinical)	2	S174	Yes	7	6	SAMN16279436	69.19	35	5821852	680	18695	5836
NBCE0681	2018/02	Milk (pre-HoP)	1	S175	Yes	5	13	SAMN16279437	61.68	35.4	5868774	926	14577	5807
NBCE0682	2018/01	Milk (pre-HoP)	1	S178	Yes	2	2	SAMN16279438	78.03	35.2	5471594	324	37913	5609
NBCE0683	2018/03	Milk (post-HoP)	1	S179	Yes	2	2	SAMN16279439	78.27	35.2	5535498	155	101452	5626
NBCE0684	2018/03	Milk (post-HoP)	1	S176	Yes	2	2	SAMN16279440	69.83	35.3	5465826	538	23879	5558
NBCE0685	2018/03	Milk (post-HoP)	1	M180	No	-	2	SAMN16279441	60.09	35.2	5509075	469	25027	5601
NBCE0686	2018/03	Milk (post-HoP)	1	M180	Yes	2	2	SAMN16279442	66.67	35.2	5468060	349	35605	5551
NBCE0687	2018/03	Environment (other ward)	2	S177	Yes	7	6	SAMN16279443	74.01	35	5650241	625	20664	5568
NBCE0688	2018/03	Milk (post-HoP)	1	M181	Yes	2	2	SAMN16279444	70.48	35.2	5562207	409	29289	5627
NBCE0689	2018/03	Milk (post-HoP)	1	M181	No	-	2	SAMN16279445	68.01	35.2	5553892	611	18387	5608
NBCE0690	2018/03	Milk (post-HoP)	1	S188	Yes	2	2	SAMN16279446	77.21	35.3	5516497	388	35443	5633
NBCE0691	2018/03	Milk (post-HoP)	1	S189	Yes	2	2	SAMN16279447	67.44	35.2	5474634	321	40325	5608
NBCE0692	2018/03	Milk (post-HoP)	1	S186	Yes	5	13	SAMN16279448	62.51	35.4	5611395	582	25368	5568
NBCE0693	2018/03	Patient (clinical)	2	M182	No	-	9	SAMN16279449	73.22	34.9	5731024	816	17492	5629
NBCE0695	2018/03	Patient (clinical)	2	M182	No	-	9	SAMN16279450	89.54	34.8	5767067	467	36729	5719
NBCE0697	2018/03	Patient (clinical)	2	M182	Yes	9	9	SAMN16279451	83.47	34.8	5776865	218	77822	5741
NBCE0698	2018/03	Milk (post-HoP)	1	M185	Yes	5	13	SAMN16279452	86.97	35.5	5669806	198	82620	5665
NBCE0699	2018/03	Milk (post-HoP)	1	M185	No	-	13	SAMN16279453	70.01	35.4	5628421	572	22055	5574
NBCE0700	2018/03	Milk (post-HoP)	1	M185	No	-	13	SAMN16279454	69.12	35.5	5303267	401	34129	5283
NBCE0701	2018/03	Milk (post-HoP)	1	M185	No	-	13	SAMN16279455	70.39	35.4	5632956	476	29251	5590
NBCE0702	2018/03	Milk (post-HoP)	1	M185	No	-	13	SAMN16279456	79.58	35.4	5631768	481	29194	5608
NBCE0703	2018/03	Patient (clinical)	2	M184	Yes	9	9	SAMN16279457	63.19	34.9	5755294	620	24378	5692
NBCE0704	2018/03	Patient (clinical)	2	M184	No	-	9	SAMN16279458	73.46	34.8	5755798	630	24201	5705
NBCE0705	2018/03	Patient (clinical)	2	M184	No	-	9	SAMN16279459	72.76	34.9	5743509	812	18101	5654
NBCE0706	2018/03	Patient (clinical)	2	M184	No	-	9	SAMN16279460	66.21	34.8	5754113	557	24355	5690
NBCE0707	2018/03	Patient (clinical)	2	M184	No	-	9	SAMN16279461	82.83	34.8	5755758	615	22962	5691
NBCE0708	2018/03	Milk (post-HoP)	2	M187	No	-	6	SAMN16279462	70.9	35	5778553	724	17461	5709
NBCE0709	2018/03	Milk (post-HoP)	2	M187	Yes	7	6	SAMN16279463	81.89	34.9	5811422	325	47910	5811
NBCE0710	2018/03	Milk (post-HoP)	2	M187	No	-	6	SAMN16279464	73.07	35	5797948	529	24142	5763
NBCE0711	2018/03	Patient (clinical)	2	S183	Yes	7	6	SAMN16279465	68.82	35	6032904	1089	11094	5959
NBCE0712	2018/04	Patient (clinical)	1	M191	No	-	11	SAMN16279466	73.28	35.2	5440484	424	30798	5527
NBCE0713	2018/04	Patient (clinical)	1	M191	No	-	11	SAMN16279467	72.67	35.3	5463574	516	25208	5551
NBCE0714	2018/04	Patient (clinical)	1	M191	No	-	11	SAMN16279468	80.62	35.2	5472302	284	49176	5578
NBCE0715	2018/04	Patient (clinical)	1	M191	Yes	14	11	SAMN16279469	74.05	35.2	5474947	218	65158	5585
NBCE0716	2018/04	Patient (clinical)	1	M191	No	-	11	SAMN16279470	72.7	35.3	5463560	470	26764	5554
NBCE0717	2018/04	Milk (post-HoP)	1	S190	Yes	2	2	SAMN16279471	82.32	35.2	5631463	327	46600	5705
NBCE0718	2018/01	Milk (pre-HoP)	1	S192	Yes	2	2	SAMN16279472	70.63	35.2	5630482	756	16984	5684
NBCE0719	2018/04	Milk (post-HoP)	1	S194	Yes	2	2	SAMN16279473	82.31	35.3	5534742	302	51671	5630
NBCE0720	2018/04	Milk (post-HoP)	1	M196	Yes	1	2	SAMN16279474	64.6	34.9	6011283	456	31733	6268
NBCE0721	2018/04	Milk (post-HoP)	1	M196	Yes	2	2	SAMN16279475	79.56	35.1	5499172	199	73674	5508
NBCE0722	2018/04	Patient (clinical)	1	S193	Yes	4	13	SAMN16279476	81.97	35.3	5886643	424	36217	5875
NBCE0723	2018/04	Milk (post-HoP)	2	M195	Yes	7	6	SAMN16279477	62.53	35.1	5677113	863	14056	5702
NBCE0724	2018/04	Milk (post-HoP)	1	M195	Yes	6	5	SAMN16279478	73.2	35.2	5519839	583	20533	5612
NBCE0725	2018/04	Milk (post-HoP)	1	M195	Yes	1	2	SAMN16279479	67.07	34.9	5982684	719	18838	6217
NBCE0726	2018/04	Milk (post-HoP)	1	M195	Yes	2	2	SAMN16279480	82.28	35.1	5487871	406	29420	5465
NBCE0727	2018/04	Patient (clinical)	2	S197	Yes	7	6	SAMN16279481	69.59	35.1	5569204	637	19458	5530
NBCE0728	2018/04	Patient (clinical)	2	S199	Yes	9	9	SAMN16279482	71.77	34.9	5711161	120	163706	5743
NBCE0729	2018/04	Milk (post-HoP)	1	S198	Yes	2	2	SAMN16279483	65.63	35.2	5662936	665	18852	5691
NBCE0730	2018/05	Milk (post-HoP)	1	S200	Yes	5	13	SAMN16279484	68.95	35.4	5743573	565	23470	5745
NBCE0731	2018/04	Milk (pre-HoP)	1	S202	Yes	2	2	SAMN16279485	90.19	35.2	5475081	162	85185	5601
NBCE0732	2018/05	Milk (post-HoP)	1	S201	Yes	5	13	SAMN16279486	63.51	35.4	5718110	812	16802	5679
NBCE0733	2018/05	Milk (post-HoP)	2	S204	Yes	7	6	SAMN16279487	86.26	35.1	5536257	497	26779	5547
NBCE0734	2018/05	Patient (clinical)	1	S207	Yes	6	5	SAMN16279488	86.32	35.1	5717446	239	59496	5886
NBCE0735	2018/05	Milk (post-HoP)	1	M206	Yes	2	2	SAMN16279489	92.93	35.2	5554558	293	40315	5646
NBCE0736	2018/05	Milk (post-HoP)	1	M206	No	-	2	SAMN16279490	78.09	35.2	5519024	449	28122	5582
NBCE0737	2018/05	Milk (post-HoP)	1	M206	No	-	2	SAMN16279491	66.08	35	5994152	881	15522	6214
NBCE0738	2018/05	Environment (other ward)	1	M203	Yes	2	2	SAMN16279492	83.26	35.2	5477968	509	23112	5532
NBCE0739	2018/05	Environment (other ward)	2	M203	No	-	6	SAMN16279493	58.64	35	5490385	617	18872	5399
NBCE0740	2018/05	Environment (other ward)	2	M203	Yes	7	6	SAMN16279494	65.6	35	5506454	442	28207	5435
NBCE0741	2018/05	Environment (other ward)	2	M203	No	-	6	SAMN16279495	77.95	35	5506915	462	28509	5431
NBCE0742	2018/05	Milk (post-HoP)	1	S205	Yes	2	2	SAMN16279496	69.61	34.9	6031946	618	21499	6290
NBCE0743	2017/12	Milk (pre-HoP)	1	S208	Yes	2	2	SAMN16279497	94.29	35.2	5470664	307	42326	5536
NBCE0744	2018/05	Milk (post-HoP)	1	S213	Yes	2	2	SAMN16279498	80.22	35.2	5554605	289	41400	5649
NBCE0745	2018/05	Milk (post-HoP)	1	S216	Yes	2	2	SAMN16279499	85.39	35.2	5553042	274	43648	5649
NBCE0746	2018/05	Milk (post-HoP)	1	M209	Yes	5	13	SAMN16279500	85.76	35.3	5754371	322	44420	5776
NBCE0747	2018/05	Milk (post-HoP)	1	M209	No	-	13	SAMN16279501	63.73	35.4	5742693	567	23601	5749
NBCE0748	2018/05	Milk (post-HoP)	1	M209	No	-	13	SAMN16279502	71.85	35.4	5744415	496	27143	5766
NBCE0749	2018/05	Milk (post-HoP)	1	M209	No	-	13	SAMN16279503	69.64	35.4	5736521	729	18427	5721
NBCE0750	2018/05	Milk (post-HoP)	1	M209	No	-	13	SAMN16279504	74.76	35.3	5749991	437	29627	5762
NBCE0751	2018/05	Milk (post-HoP)	1	S217	Yes	2	2	SAMN16279505	85.1	35.2	5554413	291	48294	5640
NBCE0752	2018/05	Milk (post-HoP)	1	S210	Yes	5	13	SAMN16279506	77.79	35.4	5746370	498	27528	5754
NBCE0753	2018/05	Milk (post-HoP)	1	M211	Yes	5	13	SAMN16279507	80.74	35.3	5752804	303	43570	5788
NBCE0754	2018/05	Milk (post-HoP)	1	M211	No	-	13	SAMN16279508	73.78	35.3	5749319	381	34158	5767
NBCE0755	2018/05	Milk (post-HoP)	1	M211	No	-	13	SAMN16279509	78.62	35.3	5753227	362	40118	5776
NBCE0756	2018/05	Milk (post-HoP)	1	M211	No	-	13	SAMN16279510	67.39	35.4	5737029	669	20532	5726
NBCE0757	2018/05	Milk (post-HoP)	1	M211	No	-	13	SAMN16279511	89.68	35.3	5753379	348	45195	5781
NBCE0758	2018/05	Milk (post-HoP)	1	M214	No	-	2	SAMN16279512	84.44	35.2	5550606	344	32168	5638
NBCE0759	2018/05	Milk (post-HoP)	1	M214	Yes	2	2	SAMN16279513	98.62	35.2	5535141	160	85047	5618
NBCE0760	2018/05	Milk (post-HoP)	1	M215	Yes	2	2	SAMN16279514	63.1	35.2	5550085	219	61572	5649
NBCE0761	2018/05	Milk (post-HoP)	1	M215	No	-	2	SAMN16279515	69.65	34.9	5986617	390	36014	6264
NBCE0762	2018/05	Milk (post-HoP)	1	M215	No	-	2	SAMN16279516	69.51	35	6015551	712	20615	6312
NBCE0763	2018/05	Milk (post-HoP)	1	S212	Yes	2	2	SAMN16279517	56.18	35	5999278	910	14866	6250
NBCE0764	2018/05	Milk (post-HoP)	2	S218	Yes	7	6	SAMN16279518	80.8	35	5794775	433	28717	5781
NBCE0765	2018/05	Patient (clinical)	2	S221	Yes	12	6	SAMN16279519	80.06	34.8	5788419	476	29330	5641
NBCE0766	2018/05	Milk (post-HoP)	1	S219	Yes	2	2	SAMN16279520	70.21	35.3	5419683	397	28846	5528
NBCE0767	2018/05	Milk (post-HoP)	1	S220	Yes	2	2	SAMN16279521	86.3	35.2	5324527	264	48616	5351
NBCE0769	2018/05	Milk (post-HoP)	1	S222	Yes	2	2	SAMN16279522	71.56	35.3	5610322	404	34867	5729
a Clade numbers indicate clades in Figure 1.
b Plate ID indicates the plate from which the isolate was recovered. In some cases, more than one isolate was recovered from an individual plate (See materials and methods).
c Cluster as indicated in Figure 4 and identified by Bayesian analysis of population structure (BAPS).
d Cluster as indicated in Figure 5 and identified by Bayesian analysis of population structure (BAPS).
e NCBI Sequence Read Archive accession number.
f Calculated based on assembled genome size divided by the number of raw nucleotides.
g Shortest contig length containing 50% of assembled total bases in contigs of that length or longer.
h HoP: Holder pasteurization.
i NICU: Mount Sinai Hospital neonatal intensive care unit.
j HMB: Roger Hixon Human Milk Bank premises.
